# Supplementary material for: Gene expression profile during proliferation and differentiation of rainbow trout adipocyte precursor cells
Source: BMC Genomics. 2017 May 4;18:347. doi: 10.1186/s12864-017-3728-0 (PMC5418865; doi:10.1186/s12864-017-3728-0)
Supplement: Supplementary file 1 — Significant biological functions associated with the proliferative phase of adipogenesis determined by IPA software. (XLSX 13 kb) [file 12864_2017_3728_MOESM1_ESM.xlsx]

## Sheet: Sheet1
Analysis Name: Cluster overexpressed day3 or (day3+day8) FC3 - 2013-06-26 02:36 PM
Analysis Creation Date: 2013-06-26
Build version: 220217
Content version: 16542223 (Release Date: 2013-05-13)
View
Reference set: Ingenuity Knowledge Base (Genes Only)
Relationship to include: Direct and Indirect
Includes Endogenous Chemicals
Optional Analyses: My Pathways My List
Filter Summary:
Consider only molecules and/or relationships where
(confidence = High (predicted) OR Experimentally Observed) AND
(tissues/cell lines = Activated helper T cells OR Activated Vd1 Gamma-delta T cells OR Effector memory RA+ cytotoxic T cells OR Skeletal Muscle OR
Cerebellum OR Activated Vd2 Gamma-delta T cells OR Activated CD56dim NK cells OR Other NK cells OR T lymphocytes not otherwise specified OR B
lymphocytes not otherwise specified OR BDCA-1+ dendritic cells OR Hypothalamus OR Plasmacytoid dendritic cells OR Organ Systems not otherwise
specified OR Other Organ Systems OR Dorsal Root Ganglion OR Lung OR Central memory helper T cells OR Prostate Gland OR Effector T cells OR Other B
lymphocytes OR Other Cells OR Mature monocyte-derived dendritic cells OR Placenta OR Cytotoxic T cells OR Tissues and Primary Cells not otherwise
specified OR CD56bright NK cells OR Other Cell Line OR Other Tissues and Primary Cells OR Epidermis OR BDCA-3+ dendritic cells OR Th1 cells OR
Hippocampus OR Large Intestine OR Retina OR Natural T-regulatory cells OR Testis OR Monocytes OR Central memory cytotoxic T cells OR Kidney OR
Other Dendritic cells OR Mammary Gland OR Uterus OR Other Nervous System OR Cerebral Cortex OR Monocyte-derived macrophage OR Naive helper T
cells OR Amygdala OR Th2 cells OR Neutrophils OR Small Intestine OR Effector memory helper T cells OR Substantia Nigra OR Dendritic cells not otherwise
specified OR Bladder OR CD56dim NK cells OR Ovary OR Stomach OR Adipose OR Effector memory cytotoxic T cells OR Macrophages OR NK cells not
otherwise specified OR Pancreas OR Spleen OR Other T lymphocytes OR Heart OR Murine NKT cells OR Memory B cells OR Vd1 Gamma-delta T cells OR
Liver OR Olfactory Bulb OR Immune cells not otherwise specified OR Pituitary Gland OR Immature monocyte-derived dendritic cells OR Activated CD56bright
NK cells OR Salivary Gland OR Vd2 Gamma-delta T cells OR Nervous System not otherwise specified OR Cells not otherwise specified OR Thymus OR
Other Immune cells OR Naive B cells) AND
(data sources = BIND OR BIOGRID OR ClinicalTrials.gov OR Cognia OR DIP OR Gene Ontology (GO) OR GVK Biosciences OR HumanCyc OR Ingenuity
Expert Findings OR Ingenuity ExpertAssist Findings OR INTACT OR Interactome studies OR MINT OR MIPS OR Mouse Genome Database (MGD) OR
Obesity Gene Map Database)
Top Networks
ID Associated Network Functions	Score
1 Cancer, Gastrointestinal Disease, Hepatic System Disease	43
2 Developmental Disorder, Hereditary Disorder, Metabolic Disease	43
3 Cell-To-Cell Signaling and Interaction, Hematological System Development and Function, Immune Cell Trafficking	39
4 Developmental Disorder, Skeletal and Muscular Disorders, Organismal Survival	36
5 Infectious Disease, Cell Morphology, Cellular Assembly and Organization	30
Top Bio Functions
Diseases and Disorders
Name	p-value	# Molecules
Inflammatory Response	1,40E-12 - 3,16E-04	166
Organismal Injury and Abnormalities	1,86E-09 - 3,52E-04 118	118
Cancer	2,25E-09 - 3,69E-04 418	418
Infectious Disease	9,86E-09 - 1,37E-04 121	121
Connective Tissue Disorders	1,14E-08 - 3,69E-04 125	125
Molecular and Cellular Functions
Name	p-value	# Molecules
Cellular Movement	1,53E-17 - 3,53E-04	184
Cellular Growth and Proliferation	2,10E-16 - 3,59E-04 257	257
Cell Death and Survival	2,18E-14 - 3,02E-04 248	248
Cellular Development	1,41E-12 - 3,08E-04 229	229
Cell-To-Cell Signaling and Interaction	6,64E-12 - 3,07E-04 143	143
Physiological System Development and Function
Name	p-value	# Molecules
Tissue Morphology	1,41E-17 - 3,33E-04	178
Hematological System Development and Function	4,53E-15 - 3,53E-04 195	195
Organismal Survival	6,16E-15 - 3,33E-05 207	207
Immune Cell Trafficking	5,43E-14 - 3,07E-04 125	125
Tissue Development	6,64E-12 - 3,16E-04 138	138
Top Canonical Pathways
Name	p-value	Ratio
Atherosclerosis Signaling	2.83e-07	19/137
		(0,139)
Leukocyte Extravasation Signaling	0.000122	20/207
		(0,097)
Eicosanoid Signaling	0.00015	10/81
		(0,123)
Agranulocyte Adhesion and Diapedesis	0.000389	18/189
		(0,095)
IL-8 Signaling	0.000473	18/208
		(0,087)
Top Upstream Regulators
Upstream Regulator	p-value of overlap
TNF	1.34e-15
IL4	3.7e-15
F2	1.58e-13
lipopolysaccharide	2.65e-13
IL1B	4.75e-13
Top My Lists
Name	p-value	Ratio
Cell Growth Prolif selection sans cell lines	2,19E-03	12/129 (0,093)
Cell Death LG 130710	2E-02	9/115 (0,078)
Lipid Metabolism List 130710	1,73E-01	4/62 (0,065)
Proteom List	1,00E00	1/35 (0,029)
Top My Pathways
Name	p-value	Ratio
Cell Growth movement Death + Lipid direct 22112010	2,6E-03	16/205 (0,078)
Cell Growth + Cell Death 490 22112010	2,93E-03	14/170 (0,082)
cell_adhesion_kegg	3,11E-03	12/132 (0,091)
Cell Growth 490 direct 22112010	3,11E-03	12/136 (0,088)
Cell growth + Cell Death + Movement 22112010	4,65E-03	14/181 (0,077)
Top Tox Lists
Name	p-value	Ratio
Renal Necrosis/Cell Death	1,85E-07	43/461 (0,093)
Hepatic Fibrosis	2,46E-05	14/96 (0,146)
Liver Necrosis/Cell Death	1,26E-04	24/262 (0,092)
Cardiac Fibrosis	8,26E-03	14/171 (0,082)
Genes associated with Chronic Allograft Nephropathy (Human)	8,56E-03	4/21 (0,19)
Top Tox Functions
Assays: Clinical Chemistry and Hematology
Name	p-value	# Molecules
Increased Levels of Hematocrit	1,48E-02 - 1,48E-02	9
Increased Levels of Albumin	7,77E-02 - 2,16E-01	2
Increased Levels of Bilirubin	7,77E-02 - 7,77E-02	1
Increased Levels of Red Blood Cells	8,68E-02 - 1,49E-01	7
Increased Levels of Creatinine	1,04E-01 - 1,60E-01	5
Cardiotoxicity
Name	p-value	# Molecules
Cardiac Inflammation	1,21E-04 - 1,14E-01	9
Cardiac Arteriopathy	1,57E-03 - 1,31E-01	21
Cardiac Infarction	1,10E-02 - 1,00E00	14
Cardiac Fibrosis	1,38E-02 - 1,72E-01	14
Cardiac Damage	1,45E-02 - 3,05E-01	7
Hepatotoxicity
Name	p-value	# Molecules
Liver Necrosis/Cell Death	1,12E-04 - 4,77E-01	24
Liver Damage	3,52E-04 - 6,06E-01	18
Hepatocellular Carcinoma	1,14E-03 - 1,97E-01	25
Liver Hyperplasia/Hyperproliferation	1,14E-03 - 5,37E-01	35
Liver Inflammation/Hepatitis	6,09E-03 - 6,37E-01	20
Nephrotoxicity
Name	p-value	# Molecules
Renal Necrosis/Cell Death	3,36E-06 - 5,55E-01	43
Renal Proliferation	4,16E-04 - 5,37E-01	21
Kidney Failure	1,29E-03 - 4,07E-02	18
Renal Inflammation	1,57E-03 - 4,55E-01	21
Renal Nephritis	1,57E-03 - 4,55E-01	21
