# Supplementary material for: Gene expression profile during proliferation and differentiation of rainbow trout adipocyte precursor cells
Source: BMC Genomics. 2017 May 4;18:347. doi: 10.1186/s12864-017-3728-0 (PMC5418865; doi:10.1186/s12864-017-3728-0)
Supplement: Supplementary file 2 — List of genes from the highlighted biological functions associated with the proliferative phase of adipogenesis determined by IPA software. (XLSX 104 kb) [file 12864_2017_3728_MOESM2_ESM.xlsx]

## Sheet: Proliferation of cells
Proliferation of cells
ID	Genes in dataset	Findings
ZEB1	ZEB1	-7
Vwf	VWF	-1
VCAN	VCAN	-9
Usp2	USP2	-1
Uhrf2	UHRF2	-2
UHRF1	UHRF1	-2
TXNIP	TXNIP	-10
Trpv2	TRPV2	-1
Trpv1	TRPV1	-2
TRIM25	TRIM25	-4
Traf5	TRAF5	-4
TRAF3	TRAF3	-5
TP73	TP73	-35
TNFRSF11A	TNFRSF11A	-7
Tnfaip3	TNFAIP3	-6
TMPO	TMPO	-1
TJP1	TJP1	-4
TIMP3	TIMP3	-9
TIMP2	TIMP2	-11
THBS1	THBS1	-28
Tgm2	TGM2	-6
TFPI2	TFPI2	-4
TFAP4	TFAP4	-1
Tert	TERT	-38
TEK	TEK	-4
Tbx3	TBX3	-3
Tbc1d8	TBC1D8	-1
Taf9	TAF9	-2
SWAP70	SWAP70	-1
Sulf1	SULF1	-4
STK4	STK4	-7
STK17B	STK17B	-5
STK11	STK11	-7
SSBP1	SSBP1	-2
Spock1	SPOCK1	-1
SP6	SP6	-6
Sox10	SOX10	-1
Socs1	SOCS1	-38
SLK	SLK	-1
Slit2	SLIT2	-3
Sh3bp2	SH3BP2	-3
SFTPD	SFTPD	-14
Sfrp1	SFRP1	-10
Set	SET	-6
SERTAD3	SERTAD3	-2
Sell	SELL	-2
SELE	SELE	-1
Scube3	SCUBE3	-2
Saa1	SAA1	-5
S100A11	S100A11	-4
RSL1D1	RSL1D1	-1
Rrm2	RRM2	-13
Rps6kb1	RPS6KB1	-10
Rps19	RPS19	-2
Rnd3	RND3	-1
RGS2	RGS2	-2
Relb	RELB	-4
Recql4	RECQL4	-2
RBL2	RBL2	-40
RBL1	RBL1	-34
RASSF4	RASSF4	-1
Rasip1	RASIP1	-1
RARRES3	RARRES3	-5
Rapgef2	RAPGEF2	-1
RAPGEF1	RAPGEF1	-2
RAC2	RAC2	-18
PTPRC	PTPRC	-34
PTPN6	PTPN6	-23
Ptpn12	PTPN12	-1
PTPN11	PTPN11	-14
Ptgs2	PTGS2	-36
PTGS1	PTGS1	-1
PTGER1	PTGER1	-4
PTCH1	PTCH1	-9
PSAP	PSAP	-1
Prkcd	PRKCD	-28
Prf1	PRF1	-3
PLD1	PLD1	-5
PLA2G1B	PLA2G1B	-1
PITPNA	PITPNA	-1
PIK3AP1	PIK3AP1	-2
PFKM	PFKM	-1
Peg10	PEG10	-3
Pdgfa	PDGFA	-12
Pafah1b1	PAFAH1B1	-5
NT5E	NT5E	-2
NR5A2	NR5A2	-4
Nop2	NOP2	-1
NOD2	NOD2	-2
NFKBIA	NFKBIA	-35
Nfix	NFIX	-1
NCF2	NCF2	-1
Ncf1	NCF1	-6
Nasp	NASP	-3
MYH6	MYH6	-1
MST1	MST1	-8
MSH6	MSH6	-2
MMP9	MMP9	-17
Mmp19	MMP19	-1
MMP14	MMP14	-15
MGMT	MGMT	-4
Mgat3	MGAT3	-2
C19orf28	MFSD12	-1
Mettl3	METTL3	-1
MEF2C	MEF2C	-4
MCPH1	MCPH1	-1
MCM4	MCM4	-1
MCM3	MCM3	-1
Mcm2	MCM2	-1
MARCKSL1	MARCKSL1	-1
MAPRE2	MAPRE2	-1
Map3k8	MAP3K8	-1
Map2k6	MAP2K6	-9
LYN	LYN	-32
LYL1	LYL1	-1
Ly9	LY9	-1
LRRN1	LRRN1	-1
LRPAP1	LRPAP1	-1
LRP6	LRP6	-4
LMNB2	LMNB2	-2
LMNB1	LMNB1	-2
LIG1	LIG1	-5
Lifr	LIFR	-2
LBR	LBR	-1
Klk8	KLK8	-3
Klf4	KLF4	-20
KLF2	KLF2	-6
KITLG	KITLG	-161
Kif20a	KIF20A	-1
KHDRBS1	KHDRBS1	-6
ITGB2	ITGB2	-11
ITGB1	ITGB1	-37
Itgad	ITGAD	-5
Irs1	IRS1	-17
IRF1	IRF1	-13
IL8	IL8	-27
IL34	IL34	-4
IGLL1	IGLL1/IGLL5	-2
IGHM	IGHM	-39
Hyal2	HYAL2	-1
HSPG2	HSPG2	-8
Hrh3	HRH3	-1
Hnrnpu	HNRNPU	-1
HNRNPR	HNRNPR	-1
Hnrnpab	HNRNPAB	-1
HMGA1	HMGA1	-11
HLA-DRB1	HLA-DRB1	-3
H2-Aa	HLA-DQA1	-1
HELLS	HELLS	-1
HDGFRP3	HDGFRP3	-1
Hdac10	HDAC10	-1
HCLS1	HCLS1	-4
HCK	HCK	-2
GUCY2C	GUCY2C	-1
GSN	GSN	-2
GNA12	GNA12	-3
GEM	GEM	-1
Gas6	GAS6	-14
Fut9	FUT9	-1
FOXD3	FOXD3	-3
Fosl2	FOSL2	-2
Fosb	FOSB	-2
FOS	FOS	-16
FGF4	FGF4	-11
FERMT1	FERMT1	-4
FCER1G	FCER1G	-2
FANCD2	FANCD2	-1
Fah	FAH	-2
F7	F7	-2
EWSR1	EWSR1	-17
ETV1	ETV1	-3
Ets1	ETS1	-13
Errfi1	ERRFI1	-2
Erf	ERF	-1
Elf3	ELF3	-3
ELAVL1	ELAVL1	-2
ELAC2	ELAC2	-1
EIF2B1	EIF2B1	-1
Egr2	EGR2	-12
E2F4	E2F4	-4
DPP4	DPP4	-8
DOT1L	DOT1L	-1
DOK2	DOK2	-2
DOCK7	DOCK7	-1
DNMT1	DNMT1	-3
Dnaja2	DNAJA2	-1
DIRAS1	DIRAS1	-1
Diablo	DIABLO	-2
DGKA	DGKA	-7
Dclre1c	DCLRE1C	-2
Dcc	DCC	-5
CXCR4	CXCR4	-13
CXCR3	CXCR3	-5
CXCL1	CXCL1	-9
CTNND2	CTNND2	-1
Ctcf	CTCF	-3
Csk	CSK	-4
Crtam	CRTAM	-1
CR2	CR2	-3
Col8a1	COL8A1	-1
COL4A3BP	COL4A3BP	-1
COL4A3	COL4A3	-13
COL2A1	COL2A1	-2
Col1a1	COL1A1	-7
Cnot7	CNOT7	-3
Cmklr1	CMKLR1	-3
CLEC11A	CLEC11A	-7
Cldn6	CLDN6	-2
CHEK1	CHEK1	-4
Cflar	CFLAR	-5
CELA2A	CELA2A	-1
CEL	CEL	-2
CEBPD	CEBPD	-7
CDX1	CDX1	-3
CDCA7L	CDCA7L	-3
CDCA7	CDCA7	-1
CD83	CD83	-7
CD82	CD82	-2
CD79A	CD79A	-8
CD40	CD40	-135
CD22	CD22	-11
Ccnh	CCNH	-1
CCL2	CCL2	-10
Ccl11	CCL11	-3
CASR	CASR	-7
Card11	CARD11	-13
CAPRIN2	CAPRIN2	-3
CALR	CALR	-5
Sgk3	C8orf44-SGK3/SGK3	-2
BUB1	BUB1	-1
BTG3	BTG3	-3
Btg1	BTG1	-6
Bgn	BGN	-3
BCR	BCR	-28
BACH2	BACH2	-1
ATR	ATR	-2
ATP6V0D1	ATP6V0D1	-1
Atg5	ATG5	-3
ASPH	ASPH	-1
ARRDC3	ARRDC3	-2
ARHGDIB	ARHGDIB	-3
Arhgap24	ARHGAP24	-1
Aqp4	AQP4	-2
ANGPT2	ANGPT2	-12
AMH	AMH	-8
ALOX5	ALOX5	-6
ALOX15B	ALOX15B	-9
ALOX12	ALOX12	-5
Aif1	AIF1	-10
ADORA1	ADORA1	-3
Acvr2a	ACVR2A	-1
ACSL6	ACSL6	-1
ACLY	ACLY	-1
ABCC1	ABCC1	-10

## Sheet: Cell quantity of cells
Cell quantity of cells
ID	Genes in dataset	Findings
ZEB1	ZEB1	-6
ZC3H12A	ZC3H12A	-7
Vwf	VWF	-4
UHRF1	UHRF1	-2
TXNIP	TXNIP	-8
TRAF3	TRAF3	-6
TP73	TP73	-3
TNFRSF11A	TNFRSF11A	-12
Tnfaip3	TNFAIP3	-5
TMPO	TMPO	-1
TIMP3	TIMP3	-3
TIMP2	TIMP2	-1
THBS1	THBS1	-13
Tgm2	TGM2	-2
Tert	TERT	-4
TEK	TEK	-16
SWAP70	SWAP70	-1
Sun1	SUN1	-1
STK4	STK4	-14
STK17B	STK17B	-4
STK11	STK11	-4
STEAP4	STEAP4	-1
St3gal4	ST3GAL4	-7
Socs1	SOCS1	-35
SLC4A4	SLC4A4	-2
Sh3bp2	SH3BP2	-7
SFTPD	SFTPD	-12
SERPING1	SERPING1	-6
Selplg	SELPLG	-11
Sell	SELL	-33
SELE	SELE	-42
S100A11	S100A11	-1
Rps19	RPS19	-3
Relb	RELB	-18
RBL2	RBL2	-6
RBL1	RBL1	-7
RARRES3	RARRES3	-1
Rapgef2	RAPGEF2	-4
RAD18	RAD18	-1
RAC2	RAC2	-14
PTPRC	PTPRC	-29
PTPN6	PTPN6	-9
PTPN22	PTPN22	-11
Ptpn12	PTPN12	-1
PTPN11	PTPN11	-8
Ptgs2	PTGS2	-23
PSAP	PSAP	-6
Pros1	PROS1	-3
Prkcd	PRKCD	-14
Prf1	PRF1	-11
PLEK	PLEK	-1
PITPNA	PITPNA	-2
PIK3AP1	PIK3AP1	-5
PFKM	PFKM	-2
Pdgfa	PDGFA	-6
Pafah1b1	PAFAH1B1	-3
NT5E	NT5E	-1
NOD2	NOD2	-7
NFKBIA	NFKBIA	-22
Naca	Naca	-1
MYO7A	MYO7A	-1
MST1	MST1	-1
MSH2	MSH2	-3
MMP9	MMP9	-23
MMP14	MMP14	-1
MGMT	MGMT	-2
Mgat3	MGAT3	-1
MEF2C	MEF2C	-1
MCPH1	MCPH1	-1
MBL2	MBL2	-7
Map3k8	MAP3K8	-2
LYN	LYN	-45
LYL1	LYL1	-8
LRP6	LRP6	-1
LMNB2	LMNB2	-1
LMNB1	LMNB1	-1
LIG1	LIG1	-5
Lifr	LIFR	-5
LDLR	LDLR	-37
Klf4	KLF4	-6
KLF2	KLF2	-3
KITLG	KITLG	-29
Kcnj10	KCNJ10	-1
ITGB2	ITGB2	-43
ITGB1	ITGB1	-4
Itgad	ITGAD	-6
Irs1	IRS1	-2
IRF1	IRF1	-19
IL8	IL8	-5
IGLL1	IGLL1/IGLL5	-14
IGHM	IGHM	-24
Hyal2	HYAL2	-3
HSPG2	HSPG2	-3
HLA-DRB1	HLA-DRB1	-74
H2-Aa	HLA-DQA1	-3
HELLS	HELLS	-3
HCLS1	HCLS1	-2
HCK	HCK	-3
GSN	GSN	-3
GNA12	GNA12	-7
GDA	GDA	-2
Galnt1	GALNT1	-8
Fosl2	FOSL2	-2
Fosb	FOSB	-3
FOS	FOS	-10
FGF4	FGF4	-6
Fermt3	FERMT3	-1
FCER1G	FCER1G	-3
FANCD2	FANCD2	-2
EXO1	EXO1	-1
Ets1	ETS1	-27
Errfi1	ERRFI1	-2
ENTPD1	ENTPD1	-1
ELAVL1	ELAVL1	-2
Egr2	EGR2	-1
E2F4	E2F4	-9
DOT1L	DOT1L	-1
DOK2	DOK2	-6
DNMT1	DNMT1	-1
DMRT1	DMRT1	-1
DIDO1	DIDO1	-6
Diablo	DIABLO	-2
DGKA	DGKA	-1
DFFB	DFFB	-2
Dclre1c	DCLRE1C	-13
Dcc	DCC	-4
CXCR4	CXCR4	-22
CXCR3	CXCR3	-2
CXCL1	CXCL1	-1
CTSK	CTSK	-4
Crtam	CRTAM	-2
CR2	CR2	-11
COL4A3	COL4A3	-2
Col1a1	COL1A1	-2
Cnot7	CNOT7	-1
Cmklr1	CMKLR1	-5
CLEC11A	CLEC11A	-11
Cflar	CFLAR	-2
CDX1	CDX1	-3
CD97	CD97	-2
CD83	CD83	-7
CD79A	CD79A	-21
CD40	CD40	-18
CD22	CD22	-17
CCL2	CCL2	-10
Ccl11	CCL11	-14
Card11	CARD11	-10
CALR	CALR	-1
C6	C6	-4
BUB1	BUB1	-1
Bscl2	BSCL2	-1
Bgn	BGN	-2
BCR	BCR	-5
BACH2	BACH2	-2
Atp7a	ATP7A	-1
Atg5	ATG5	-1
ARHGDIB	ARHGDIB	-13
ANGPT2	ANGPT2	-9
ALOX5	ALOX5	-2
AIPL1	AIPL1	-3
Acvr2a	ACVR2A	-5

## Sheet: Cell movement of leucocyte
Cell movement of leucocyte
ID	Genes in dataset	Findings
ZC3H12A	ZC3H12A	-2
Trpv2	TRPV2	-4
Trpv1	TRPV1	-2
Tnfaip3	TNFAIP3	-5
TIMP3	TIMP3	-5
TIMP2	TIMP2	-3
THBS1	THBS1	-14
Tgm2	TGM2	-11
SWAP70	SWAP70	-9
Socs1	SOCS1	-6
Slit2	SLIT2	-6
SFTPD	SFTPD	-1
Sfrp1	SFRP1	-1
SERPING1	SERPING1	-3
Selplg	SELPLG	-52
Sell	SELL	-45
SELE	SELE	-47
Saa1	SAA1	-3
Rps19	RPS19	-10
RAPGEF1	RAPGEF1	-2
RAC2	RAC2	-27
PTPRC	PTPRC	-1
PTPN6	PTPN6	-2
Ptgs2	PTGS2	-5
Prkcd	PRKCD	-5
Prf1	PRF1	-22
PLA2G1B	PLA2G1B	-1
Pafah1b1	PAFAH1B1	-1
NT5E	NT5E	-3
NOD2	NOD2	-1
NFKBIA	NFKBIA	-4
Ncf1	NCF1	-1
MYO1F	MYO1F	-1
MYLK	MYLK	-4
MST1	MST1	-4
MMP9	MMP9	-10
MMP14	MMP14	-7
LYN	LYN	-3
LDLR	LDLR	-7
LCP1	LCP1	-12
KLF2	KLF2	-2
KITLG	KITLG	-9
ITGB2	ITGB2	-40
ITGB1	ITGB1	-29
Itgad	ITGAD	-1
IL8	IL8	-176
Hrh3	HRH3	-1
HCLS1	HCLS1	-2
HCK	HCK	-12
GSN	GSN	-3
GNA12	GNA12	-3
Galnt1	GALNT1	-5
Fermt3	FERMT3	-3
FCER1G	FCER1G	-2
F7	F7	-1
Ets1	ETS1	-2
EGFL7	EGFL7	-1
DPP4	DPP4	-8
Dek	DEK	-4
CXCR4	CXCR4	-33
CXCR3	CXCR3	-22
CXCL1	CXCL1	-23
Csk	CSK	-1
CR2	CR2	-3
COL4A3	COL4A3	-2
Col1a1	COL1A1	-2
Cmklr1	CMKLR1	-7
CLEC4M	CLEC4M	-1
CLEC11A	CLEC11A	-8
CD93	CD93	-1
CD40	CD40	-12
CD22	CD22	-3
CCL8	CCL8	-7
CCL2	CCL2	-151
Ccl11	CCL11	-37
CASR	CASR	-1
CAPG	CAPG	-1
CALR	CALR	-3
C6	C6	-2
Bgn	BGN	-4
ANGPT2	ANGPT2	-4
ALOX5	ALOX5	-2
Aif1	AIF1	-1
ADORA1	ADORA1	-6
ABCC1	ABCC1	-6

## Sheet: Morphology of conective tissue
Morphology of conective tissue
ID	Genes in dataset	Findings
ZC3H12A	ZC3H12A	-1
Vwf	VWF	-1
Tert	TERT	-5
TEK	TEK	-2
STEAP4	STEAP4	-1
SP6	SP6	-1
SFTPD	SFTPD	-1
Relb	RELB	-1
RBL2	RBL2	-2
RBL1	RBL1	-3
Rapgef2	RAPGEF2	-1
RAC2	RAC2	-2
PTPRC	PTPRC	-1
PTPN6	PTPN6	-1
PSAP	PSAP	-1
Pofut1	POFUT1	-1
PITPNA	PITPNA	-2
Pdgfa	PDGFA	-1
Nfix	NFIX	-1
Mmp19	MMP19	-1
MMP14	MMP14	-12
LYN	LYN	-1
LTBP2	LTBP2	-1
LMO2	LMO2	-1
LIG1	LIG1	-1
LDLR	LDLR	-1
KLF2	KLF2	-2
Irs1	IRS1	-1
HSPG2	HSPG2	-5
HRC	HRC	-1
GSN	GSN	-1
Fosl2	FOSL2	-2
Errfi1	ERRFI1	-1
E2F4	E2F4	-2
DMRT1	DMRT1	-1
DIDO1	DIDO1	-1
CTSK	CTSK	-1
COL2A1	COL2A1	-8
Col1a1	COL1A1	-4
COL11A2	COL11A2	-2
Cflar	CFLAR	-1
CEBPD	CEBPD	-3
Bscl2	BSCL2	-3
Bgn	BGN	-1
ATP6V0C	ATP6V0C	-2
Acvr2a	ACVR2A	-1
ACP5	ACP5	-1

## Sheet: IL-8 signaling
IL-8 signaling
Symbol	Entrez Gene Name	Gene Symbol - mouse (Entrez Gene)/Gene symbol -- human (Hugo / HGNC, Entrez Gene)	Networks	Location	Type(s)	Biomarker Application(s)	Drug(s)	Entrez Gene ID for Human	Entrez Gene ID for Mouse	Entrez Gene ID for Rat
ANGPT2	angiopoietin 2	ANGPT2	13	Extracellular Space	growth factor	diagnosis,efficacy,prognosis,unspecified application		285	11601	89805
CR2	complement component (3d/Epstein Barr virus) receptor 2	CR2	9	Plasma Membrane	transmembrane receptor			1380	12902	289395
CXCL1	chemokine (C-X-C motif) ligand 1 (melanoma growth stimulating activity, alpha)	CXCL1	15	Extracellular Space	cytokine	disease progression		2919	330122	171551
FOS	FBJ murine osteosarcoma viral oncogene homolog	FOS	20	Nucleus	transcription regulator	diagnosis,efficacy,prognosis		2353	14281	314322
GNA12	guanine nucleotide binding protein (G protein) alpha 12	GNA12	22	Plasma Membrane	enzyme	response to therapy		2768	14673	81663
GNB5	guanine nucleotide binding protein (G protein), beta 5	GNB5	15	Plasma Membrane	enzyme			10681	14697	83579
GNG3	guanine nucleotide binding protein (G protein), gamma 3	Gng3	15	Plasma Membrane	enzyme			2785	14704	114117
IL8	interleukin 8	IL8	22	Extracellular Space	cytokine	diagnosis,disease progression,efficacy,prognosis,response to therapy,safety,unspecified application		3576
ITGB2	integrin, beta 2 (complement component 3 receptor 3 and 4 subunit)	ITGB2	3	Plasma Membrane	transmembrane receptor			3689	16414	309684
MMP9	matrix metallopeptidase 9 (gelatinase B, 92kDa gelatinase, 92kDa type IV collagenase)	MMP9	11	Extracellular Space	peptidase	diagnosis,disease progression,efficacy,prognosis,unspecified application		4318	17395	81687
NCF2	neutrophil cytosolic factor 2	NCF2	18	Cytoplasm	enzyme			4688	17970	364018
PLD1	phospholipase D1, phosphatidylcholine-specific	PLD1	14	Cytoplasm	enzyme			5337	18805	25096
PRKCD	protein kinase C, delta	Prkcd	21	Cytoplasm	kinase		ingenol 3-angelate	5580	18753	170538
PTGS2	prostaglandin-endoperoxide synthase 2 (prostaglandin G/H synthase and cyclooxygenase)	Ptgs2	10	Cytoplasm	enzyme	diagnosis,disease progression,efficacy,prognosis,unspecified application	acetaminophen/pentazocine, acetaminophen/clemastine/pseudoephedrine, aspirin/butalbital/caffeine, acetaminophen/caffeine/dihydrocodeine, aspirin/hydrocodone, aspirin/oxycodone, acetaminophen/aspirin/caffeine, aspirin/pravastatin, acetaminophen/dexbrompheniramine/pseudoephedrine, aspirin/meprobamate, aspirin/caffeine/propoxyphene, aspirin/butalbital/caffeine/codeine, aspirin/caffeine/dihydrocodein…	5743	19225	29527
RAC2	ras-related C3 botulinum toxin substrate 2 (rho family, small GTP binding protein Rac2)	RAC2		Cytoplasm	enzyme			5880	19354	366957
RND3	Rho family GTPase 3	Rnd3	14	Cytoplasm	enzyme			390	74194	295588
RPS6KB1	ribosomal protein S6 kinase, 70kDa, polypeptide 1	Rps6kb1	5	Cytoplasm	kinase	diagnosis,efficacy,prognosis		6198	72508	83840
TEK	TEK tyrosine kinase, endothelial	TEK	14	Plasma Membrane	kinase	efficacy	XL184, regorafenib, ponatinib, vandetanib	7010	21687	89804

## Sheet: upstream analysis day 3 or (day
Â© 2000-2013 Ingenuity Systems, Inc. All rights reserved.
Upstream Regulator	Molecule Type	p-value of overlap	Target molecules in dataset	Mechanistic Network
TNF	cytokine	1.34e-15	ABCC1,ACAN,ACP5,ADORA1,ALAD,ALOX15B,ALOX5,AMH,ANGPT2,ARHGDIB,BACE1,BGN,BTG1,BTG3,CALR,CASP10,CCL11,CCL2,CCRN4L,CD40,CD82,CD83,CDX1,CEBPD,CFD,CFLAR,CKM,CLEC11A,COL1A1,COL2A1,COL4A3,CST7,CXCL1,CXCR4,DNMT1,DPP4,EGR2,ELF3,ETS1,FCER1G,FOS,FOSB,HSPG2,IER2,IL8,IRF1,IRS1,ITGB1,ITGB2,KIF20A,KITLG,KLF2,KLF4,LDLR,LIFR,LRP6,LRRC8C,LTB4R2,LTBP2,LYN,MAP2K6,MARCKSL1,MBL2,MCM3,MEFV,MGMT,MMP14,MMP9,MST1,MYL6,MYLK…	CEBPB,IL1B,JUN,MAP2K1,NFKB1,NFKBIA,NFkB (complex),REL,RELA,RELB,SP1,STAT3,TNF
IL4	cytokine	3.7e-15	ACP5,ALOX12,ALOX15B,ALOX5,ARMC6,BCAT2,CAPG,CCL11,CCL2,CCL8,CCRN4L,CD40,CD79A,CD83,COL1A1,CR2,CST7,CTSK,CXCL1,CXCR3,CXCR4,DGKA,DPP4,EGR2,F13A1,FCER1G,FOS,FOSB,GBE1,HCK,HCLS1,HRSP12,IER2,IL8,IRF1,ITGB1,ITGB2,KITLG,LIFR,LRRC8C,LTA4H,LYL1,MEFV,MMP9,MOV10,MPHOSPH9,MRC1,MSH2,NFKBIA,PLD1,POLE2,PRF1,PROS1,PSTPIP1,PTGS2,PTPN7,SELE,SELL,SELPLG,SLC23A1,SOCS1,SOCS2,STK4,SWAP70,SYT11,TFAP4,TGM2,TIMP2,TIMP3,TN…	HMGB1,IKBKB,IL10,IL13,IL2,IL4,JUN,NFKB1,NFKBIA,NFkB (complex),RELA,STAT1,STAT3,STAT6
F2	peptidase	1.58e-13	ANGPT2,CALR,CCL2,CCL8,CFLAR,COL1A1,CXCL1,CXCR4,ENTPD1,ETS1,FOS,FOSB,FOSL2,HMGA1,IER2,IFRD2,IL8,ITGB1,MMP9,NCF1,NCF2,NFKBIA,PDGFA,PROS1,PTGS2,RAC2,RELB,RGS3,SELE,SLC2A6,SLIT2,TEK,TFPI2,THBS1,TIMP2,TNFAIP3,TRAF3,VWF	CTNNB1,EGR1,F2,F2R,FGF2,HIF1A,JUN,NFKB1,NFKBIA,NFkB (complex),NOTCH1,Nfat (family),RELA,STAT1,STAT3,TNF,TP53,VEGFA,lipopolysaccharide
lipopolysaccharide	chemical drug	2.65e-13	ABCC1,ACLY,ACP5,ACVR2A,ADORA1,ALOX12,ALOX5,ANGPT2,ARHGEF3,ATP6V0D1,BACE1,BGN,BTG1,CALR,CASR,CCL11,CCL2,CCL8,CCRN4L,CD22,CD40,CD83,CEBPD,CFD,CFLAR,CFP,COL1A1,CR2,CRTAM,CTSK,CXCL1,CXCR3,CXCR4,DNMT1,DUSP4,EGR2,ELF3,FABP2,FCER1G,FFAR2,FOS,FOSB,GIMAP7,GK,GSN,HCK,HLA-DQA1,HMGA1,IGHM,IL8,IRF1,ITGB1,ITGB2,KCNJ10,KLF4,LDB2,LIFR,LMNB1,LYN,MAP3K8,MBL2,MEFV,MMP14,MMP9,NCF1,NCF2,NFIX,NFKBIA,NFKBIE,NOD2,NR5A2,…	IFNG,IL1B,IL6,MYD88,NFKB1,NFKBIA,NFkB (complex),NOTCH1,RELA,SP1,STAT1,STAT3,STAT6,TNF,lipopolysaccharide
IL1B	cytokine	4.75e-13	ACAN,AIF1,AQP4,BGN,CASP10,CASR,CCL11,CCL2,CCRN4L,CD40,CD82,CD83,CDX1,CEBPD,CFLAR,CLIP2,COL1A1,COL2A1,CXCL1,CXCR4,DNMT1,DPP4,ELF3,ERRFI1,F13A1,FOS,FOSB,GAS6,GEM,HMGA1,HSPG2,IER2,IL8,IRF1,IRS1,ITGB1,LCP1,LDLR,LIFR,MAP2K6,MAP3K8,MARCKSL1,MEFV,MMP14,MMP9,NFKBIA,PLD1,PRKCD,PTGS1,PTGS2,RAC2,RELB,RRS1,SAA1,SCLY,SCUBE2,SELE,SOCS1,SOCS2,TFPI2,TGM1,TGM2,THBS1,TIMP2,TIMP3,TJP1,TNFAIP3,TNFRSF11A,UGDH,VCAN,ZC…	IFNG,IL1A,IL1B,JUN,MYD88,NFKB1,NFKBIA,NFkB (complex),NOTCH1,RELA,SP1,STAT1,STAT3,STAT6,TNF
Vegf	group	3.32e-12	ACAN,ANGPT2,APOM,AQP4,BUB1,CD40,CD93,CFLAR,CHIA,COL4A3,CXCL1,CXCR4,DUSP4,ENTPD1,ETS1,FAIM2,FOSB,GEM,GPR4,HELLS,IL8,ITGB1,KITLG,LDLR,LPHN2,MAP3K8,MCM2,MMP9,NOP2,NR5A2,PDGFA,PTGS2,RGS2,SELE,SFRP1,SLK,SOCS2,SSTR1,TBC1D8,TJP1,TNFRSF11A,TRIB2,VWF,ZEB1	CEBPB,EGR1,ERK1/2,HIF1A,JUN,MAP2K1,MAPK3,NFKB1,NFKBIA,NFkB (complex),RELA,SP1,STAT1,STAT3,TGFB1,VEGFA,Vegf
CD40LG	cytokine	1.19e-10	ARMC6,BCAT2,BTG1,BTG3,CCL2,CD40,CD83,CFLAR,CFP,CXCL1,CXCR3,CXCR4,DUSP4,FOS,FOSB,HRSP12,IL8,IRF1,LYL1,MARCKSL1,MMP14,MPHOSPH9,MSH2,NFKBIA,NFKBIE,PTGS2,PTPN12,PTPN7,RELB,RGS2,SELE,SELL,SELPLG,SLC23A1,STK4,SWAP70,TFAP4,TGM2,TNFAIP3,TNFRSF11A,ZNF195	CD40,CD40LG,CSF2,EGR1,IL10,IL4,NFKB1,NFKBIA,NFkB (complex),REL,RELA,RELB,SP1,STAT1,STAT3,STAT6,TP53
HGF	growth factor	3.39e-10	ANGPT2,BUB1,CASP10,CCL2,CD40,CD93,CFLAR,CHIA,COL2A1,CXCR4,DUSP4,ENTPD1,ERRFI1,ETS1,FAIM2,FOS,FOSB,GEM,GPR4,HELLS,IL8,ITGB1,KITLG,LDLR,LPHN2,MAP3K8,MCM2,MMP14,MMP9,NOP2,NR5A2,PDGFA,PTGS2,RGS2,SFRP1,SLK,SOCS2,SSTR1,TBC1D8,THBS1,TIMP3,TJP1,TNFAIP3,TRIB2,ZEB1	EGR1,ERK1/2,HGF,HIF1A,JUN,MAPK3,NFKB1,NFKBIA,NFkB (complex),NOTCH1,RELA,SP1,STAT1,STAT3,TNF,VEGFA,prostaglandin E2
TGFB1	growth factor	6.19e-10	AASS,ACAN,ACLY,ACP5,ADORA1,ALOX12,ALOX5,ATG5,BGN,BTG1,CCL11,CCL2,CD40,CD83,CKM,COL1A1,COL2A1,COL8A1,CTSK,CXCL1,CXCR3,CXCR4,DNMT1,DTX4,DUSP4,EGR2,ERF,ETS1,F13A1,FAM3C,FCER1G,FERMT1,FOS,FOSB,FOSL2,GEM,GNB5,GSN,GUCY2C,HLA-DQA1,HLA-DRB1,HMGA1,HSPG2,IER2,IGHM,IL8,IRF1,ITGB1,ITGB2,ITIH3,KITLG,KLF2,KLF4,LBR,LDLR,LIFR,LTA4H,MAPK6,MCM2,MEF2C,MEFV,MFAP4,MGAT3,MGMT,MMP14,MMP9,MPHOSPH9,MPP6,MRC1,MSH6,MYL6,MY…	IFNG,IL13,IL1B,JUN,Jnk,NFKB1,NFKBIA,NFkB (complex),NOTCH1,PPARG,RELA,SP1,STAT1,STAT3,STAT6,TGFB1,TNF
platelet activating factor	chemical - endogenous mammalian	9.89e-10	ANGPT2,CCL2,EGR2,FOS,GAS6,ITGB2,MMP14,MMP9,NFKBIA,PTGS2,SELL,SELPLG,THBS1,TIMP2	Akt,CEBPB,EGR1,ERK,ESR1,ESR2,HIF1A,HMGB1,JUN,NFKBIA,NFkB (complex),P38 MAPK,PI3K (complex),PPARG,PRKCA,RELA,SP1,SRF,STAT3,platelet activating factor
STAT6	transcription regulator	4.79e-09	ACP5,CCL11,CCL8,CD40,COL1A1,CR2,CST7,DGKA,EGR2,FCER1G,HCK,IER2,IRF1,LIFR,MMP14,MMP9,MOV10,MYO6,NFKBIA,PDGFA,PLD1,POLE2,PROS1,PTGS2,S100A11,SELE,TNFRSF11A,USP2	HMGB1,IFNG,IL13,IL4,IL6,JUN,NFKB1,NFKBIA,NFkB (complex),NOTCH1,RELA,SP1,STAT1,STAT3,STAT6,TNF
prostaglandin E2	chemical - endogenous mammalian	7.64e-09	ACAN,ANGPT2,BTG1,CCL2,CCL8,CD40,CD83,COL1A1,CST7,CXCR3,CXCR4,EGR2,ETS1,FOS,FOSL2,IL8,ITGB1,MMP14,MMP19,MMP9,MRC1,NFKBIA,NR5A2,NT5E,PTGS1,PTGS2,RGS2,SOCS2,ST3GAL4,THBS1	CSF2,EGR1,ESR1,HIF1A,JUN,Jnk,NFKB1,NFKBIA,NFkB (complex),NOTCH1,PI3K (complex),PPARG,RELA,SP1,SRF,STAT1,STAT3,TNF,TP53,VEGFA,prostaglandin E2
CD3	complex	1.07e-08	ARHGDIB,BTG1,CCNH,CD83,CFLAR,CXCR3,CXCR4,DPP4,E2F4,EGR2,ETS1,EWSR1,FCER1G,FOS,HELLS,HNRNPR,ICAM5,IFRD2,IGLL1/IGLL5,IL8,IRF1,LCP1,LYN,MST1,NASP,NFKBIA,PGAM1,PLEK,POLR2A,PRF1,PSAP,PTGS2,PTPN22,PTPN7,PTPRC,RAB8A,RAC2,RANBP2,RELB,S100A11,SELPLG,SLC5A3,SOCS1,SOCS2,TAF15,TCEA1,TFPI2,TGM2,THBS1,TMPO,TNFAIP3,TNFRSF11A,TP73,TRAF5,TRIM25	CD3,CREBBP,CSF2,EGR1,HMGB1,IL2,JUN,NFATC2,NFKB1,NFKB2,NFKBIA,NFkB (complex),REL,RELA,RELB,SP1,STAT1,STAT3,TCR,TP53
ERG	transcription regulator	2.32e-08	ARHGAP22,ARHGAP24,BCR,COL11A2,CXCL1,CXCR4,DYDC1,EGFL7,ETS1,GMFB,IL8,MYO1D,PHACTR2,PTPN11,PTPN22,RAPGEF1,RASIP1,RGS3,SIRT5,SLIT2,THBS1,VWF	BRAF,ERG,NFkB (family),RELA
F2R	G-protein coupled receptor	3.27e-08	ANGPT2,CCL2,FOS,IL8,PTGS2,SELE,TEK,TFPI2,TGM2,THBS1,TJP1,TNFAIP3,VWF	EGFR,EGR1,ESR1,F2R,IL17A,JUN,NFKB1,NFKB2,NFKBIA,NFkB (complex),REL,RELA,RELB,Ras,SP1,SRC,STAT1,STAT3
E2F1	transcription regulator	3.72e-08	ACAN,ANGPT2,CALR,CBX5,CFLAR,CHEK1,COL2A1,DNMT1,DUSP4,E2F4,FAM60A,FOS,GINS1,HELLS,HNRNPR,IRS1,LTA4H,MCM2,MCM3,MCM4,MCM6,MSH2,NFKBIA,RBL1,RCOR1,RRM2,RSL1D1,SELE,TERT,TGM1,TP73,UGDH,UNG	Akt,E2F1,E2F4,E2f,EGR1,EP300,ERK1/2,ESR2,HDAC1,JUN,MYC,NFKBIA,NFkB (complex),RB1,RELA,SP1,STAT3,TP53
MAPK14	kinase	4.41e-08	ACP5,CALR,CCL2,CD40,CD83,CEBPD,CKM,COL1A1,FOS,FOSL2,HSPA12B,IL8,KITLG,LDLR,MAP2K6,MEF2C,MMP9,MYH6,PTGS2,TGM2,TIMP2,TRPV1	CEBPB,CTNNB1,ERK,ESR1,FN1,HMGB1,Jnk,MAPK14,NFKB1,NFKBIA,NFkB (complex),NOTCH1,P38 MAPK,PPARG,RELA,SP1,STAT3,TNF,TP53
HDAC1	transcription regulator	1.28e-07	ACAN,ACP5,ANGPT2,ATG5,COL2A1,CTSK,FABP2,IL8,LMO2,MEF2C,PDGFA,PTGS2,PTPN6,RBL1,RECQL4,RELB,RRM2,SFRP1,TERT	CEBPB,CREBBP,CTNNB1,E2F1,E2F4,E2f,EGR1,EP300,ESR1,HDAC1,HDAC2,JUN,MYC,RB1,RNA polymerase II,SP1,TCF,TP53
PI3K (complex)	complex	1.4e-07	ATG5,CCL2,COL1A1,CXCR4,E2F4,ETS1,FOS,IL8,ITGB1,ITGB2,KLF2,LTBP2,MEF2C,MMP14,MMP9,MRC1,NFKBIA,PTGS2,PTPN12,RBL2,RGS2,RND3,SELL,TGM2,THBS1,TNFRSF11A,TRIM25,TXNIP	CEBPB,ERK,ESR1,JUN,Jnk,MAP2K1,Mek,NFKB1,NFkB (complex),PI3K (complex),PPARG,RELA,SP1,SRF,STAT1,STAT3,prostaglandin E2
TP53	transcription regulator	1.43e-07	ACLY,BTG1,BUB1,CCL2,CD82,CD97,CEL,CFLAR,CHEK1,CKB,CKM,COL1A1,COL2A1,CTSK,CXCL1,DFFB,DGKA,DNAJA2,DNMT1,DPP4,EXO1,FOS,FRMD4A,GAS6,GDA,GSN,GTF3C2,HSPG2,IL8,KITLG,KLF4,MAP2K6,MCM3,MCM4,MCM6,MGMT,MMP9,MSH2,MSH6,MST1,MYO6,PDGFA,PSAP,PTCH1,PTGER1,PTGS1,PTGS2,RAB8A,RARRES3,RBL1,RBL2,RECQL4,SERPING1,SOCS2,STK11,TERT,TFPI2,TGM2,THBS1,TIMP2,TIMP3,TJP1,TP73,TRPV1,UGDH,UHRF1,UNG,USO1,VCAN	CEBPB,CREBBP,E2F1,E2F2,EGR1,EP300,ERK1/2,ESR1,HIF1A,Histone h4,JUN,MAP2K1,NFKB1,NFKBIA,NFkB (complex),RELA,RNA polymerase II,SP1,STAT3,TP53
TRADD	other	1.98e-07	CCL2,CXCL1,DNMT1,IL8,IRF1,MMP9,NFKBIA,RND1,TNFAIP3	CTNNB1,ESR1,IKBKB,IL6,JUN,MAPK8,NFKB1,NFKBIA,NFkB (complex),NFkB (family),RELA,SP1,STAT1,STAT3,TRADD,TRAF2
NFkB (complex)	complex	2.18e-07	BACE1,CCL11,CCL2,CCL8,CCNH,CD40,CD82,CD83,CDX1,CEBPD,CFLAR,CLIP2,COL2A1,CST7,CXCL1,ELF3,ETS1,FOS,GAS6,IGLL1/IGLL5,IL8,IRF1,ITGB1,MAP3K8,MBL2,MMP9,MYLK,NFKBIA,NFKBIE,PLD1,PTGS2,RELB,SAA1,SCLY,SELE,SELPLG,SLC2A6,SLIT2,TERT,TGM2,TIMP2,TNFAIP3,TRAF3,ZC3H12A	CREBBP,IL1B,NFKB1,NFKB2,NFKBIA,NFkB (complex),NOTCH1,REL,RELA,RELB,SP1,STAT3,TNF
MAP2K1	kinase	2.49e-07	CCL2,CFLAR,CKM,COL1A1,DPP4,EGR2,FOS,IL8,IRS1,ITGB1,LDLR,MMP14,MMP9,NFKBIA,PTGS2,TFPI2,TGM2,THBS1,TNFRSF11A	CEBPB,ERK,ESR1,HDAC3,HIF1A,JUN,MAP2K1,MAPK14,MAPK3,NFKBIA,NFkB (complex),PI3K (complex),PPARG,RELA,SP1,SRF,STAT1,STAT3,TP53
HRAS	enzyme	3.15e-07	ACAN,CAPG,CD97,COL1A1,COL2A1,DNMT1,DOK2,DPP4,ETS1,FAM167A,FOS,FOSB,FOSL2,GAS6,GSN,GTF3C2,IGLL1/IGLL5,IL8,ITGB1,KHDRBS1,MAP3K8,MMP14,MMP9,NFKBIA,PCDHGC3,PDGFA,PRKCD,PTGS1,PTGS2,RRM2,SASH1,SELPLG,TBX3,TERT,TGM2,THBS1,TIMP3,TP73,TRPV1,VCAN,ZRANB1	Akt,CEBPB,CTNNB1,E2F1,EGR1,EP300,ESR2,FN1,HRAS,JUN,MAP2K1,MYC,NFKB1,NFKBIA,NFkB (complex),RAC1,RELA,SP1,SRF,TP53
NFKB1	transcription regulator	4.73e-07	ADORA1,CASR,CCL11,CCL2,CD40,CD82,COL1A1,COL2A1,CR2,ELF3,FOS,IGHM,IL8,IRF1,MAP3K8,MMP9,NFKBIA,NOD2,PDGFA,PTGS2,RELB,RPS6KB1,SELE,TNFAIP3	JUN,NFKB1,NFKB2,NFKBIA,NFkB (complex),REL,RELA,RELB,SP1,STAT1,STAT3
IKBKB	kinase	5.27e-07	ACP5,CCL11,CCL2,CCRN4L,CEBPD,CTSK,CXCL1,CXCR4,DGKA,FOS,IL8,IRF1,KIF20A,LIFR,LMNB1,MMP9,MYO1D,NFKBIA,PTGS2,RELB,SELE,SFRP1,SOCS1,SOCS2,TIMP2,TIMP3,VCAN	CHUK,HDAC3,IKBKB,IL1B,IL6,NFKB1,NFKBIA,NFkB (complex),NOTCH1,RELA,RELB,SP1,STAT1,STAT3,TNF
dexamethasone	chemical drug	5.32e-07	ABCC1,ACSS2,ANGPTL7,ASPH,BACE1,BCAT2,BGN,BTG1,CCL2,CD40,CD83,CEBPD,CFD,CLEC11A,CMKLR1,COL11A2,COL1A1,COL4A3,CR2,CTSK,CXCL1,CXCR3,CXCR4,DEDD,E2F4,EDEM1,EGR2,ERRFI1,FOS,FOSB,FOSL2,FOXD3,HLA-DRB1,HMGA1,IGHM,IL8,IRF1,IRS1,ITGB1,LDLR,LMO2,LTBP2,LYN,MCM4,MGMT,MID1IP1,MMP14,MMP19,MMP9,NFKBIA,PAFAH1B1,PDGFA,PLD1,PLEK,PTGS1,PTGS2,PTPN6,RBL1,RBL2,RELB,RGS2,RPL7,SAA1,SELE,SELL,SFRP1,SLC30A2,SLC40A1,SLC7A6,S…	CTNNB1,FN1,IL1,IL6,JUN,NFKB1,NFKBIA,NFkB (complex),NOTCH1,RELA,SP1,STAT1,STAT3,TNF,TP53,dexamethasone,prostaglandin E2
LY294002	chemical - kinase inhibitor	5.99e-07	ABCC1,ACAN,ACSS2,CCL2,CD83,CFLAR,COL1A1,CPA2,CXCL1,DUSP4,EGR2,FOS,GEM,GK,GUCY2C,HLA-DRB1,IER2,IFRD2,IGHM,IL8,IRS1,MAP3K8,MEF2C,MMP14,MMP9,NFKBIA,PTGS2,RBL1,RBL2,RGS2,SOCS2,TCF15,TERT,TFPI2,THBS1,TRIB2,VCAN,ZEB1	CEBPB,CTNNB1,ERK1/2,FN1,IL1B,JUN,LY294002,MAP2K1,NFKB1,NFKBIA,NFkB (complex),RELA,SP1,STAT3,TP53,prostaglandin E2
ATP-gamma-S	chemical reagent	8.91e-07	BTG1,CCL2,CCL8,CD109,CD40,CD83,CST7,CXCR4,IL8,MMP19,MMP9,NCF2,THBS1	ATP-gamma-S,HMGB1,IFNG,IL10,IL2,IL5,NFKB1,NFKBIA,NFkB (complex),NOTCH1,RELA,STAT1,STAT3,STAT6,TNF
WNT3A	cytokine	9.09e-07	ACAN,BGN,CALR,CDX1,CFD,CLEC11A,COL11A2,COL1A1,COL2A1,EGR2,IRS1,KITLG,LRP6,MEF2C,MMP14,MYH6,PLD1,PTGS2,PTH2,TERT,THBS1,TIMP3,TXNIP	CEBPB,CREBBP,CTNNB1,EGR1,ERK,ERK1/2,ESR1,HDAC1,HIF1A,Ins1,JUN,MYC,NFKBIA,NFkB (complex),PI3K (complex),PPARG,RB1,RELA,SP1,SRF,STAT3,TCF,TP53,WNT3A
ERK	group	9.98e-07	ACP5,BGN,BTG3,CCL2,CEBPD,COL1A1,CTSK,E2F4,ETS1,FOS,FOSL2,GK,IL8,IRS1,ITGB2,LDLR,MMP14,MMP9,PTGS2,RRS1,SELL,TERT,THBS1	Akt,CEBPB,CREBBP,E2F1,EGR1,ERK,ESR1,ESR2,JUN,MAP2K1,Mek,NFKB1,NFkB (complex),Nfat (family),NfkB1-RelA,PPARG,RELA,SP1,SRF,STAT1,STAT3,TP53
MAP2K6	kinase	1.07e-06	ACP5,BGN,CCL2,CD40,CD83,CKM,IL8,IRS1,LDLR,MMP9,MYH6,PTGS2,RELB	CEBPB,ERK,ESR1,HMGB1,IL6,MAP2K6,MAPK14,NFKBIA,NFkB (complex),Nfat (family),P38 MAPK,PPARG,RELA,SP1,STAT1,STAT3,TP53
simvastatin	chemical drug	1.08e-06	ACP5,ANGPT2,APOM,ATP13A1,CCL2,CD40,ENTPD1,ETV4,FOS,IL8,IRF1,ITGB2,KLF2,LDLR,MMP9,MPP6,NFIX,NFKBIA,SELE,SLC16A7,UNC13A,VWF	CREBBP,EGR1,F2,JUN,LDL,NFKB1,NFKBIA,NFkB (complex),REL,RELA,RELB,STAT1,STAT3,simvastatin
cytochalasin D	chemical toxicant	1.14e-06	ACAN,CCL2,COL2A1,FOS,IL8,MMP14,MMP9,PTGS2,TIMP2,TRPV4	EGR1,ERK1/2,ESR1,IL1B,MAPK14,NFKB1,NFKBIA,NFkB (complex),PTGS2,RELA,SP1,SRC,STAT1,STAT3,TP53,cytochalasin D
KLF2	transcription regulator	1.16e-06	ANGPT2,CCL2,CD93,CXCR3,CXCR4,HYAL2,IL8,KITLG,MMP14,NFKBIA,PROS1,PTGS2,RGS3,SELL,SFTPD,TFPI2,THBS1,VWF	IL8,KLF2,NFKBIA,NFkB (complex),RELA,STAT3
IL15	cytokine	1.24e-06	ARHGDIB,BTG1,CCL11,CCL2,CD40,CD83,CMKLR1,CXCR4,DPP4,EGR2,ETS1,ICAM5,IL8,IRF1,ITGB1,LYN,MST1,NFKBIA,PLD1,PLEK,PRF1,PSAP,PTPRC,RAB8A,RAC2,S100A11,SELL,SELPLG,SET,SOCS1,SOCS2,TCEA1,TJP1	HMGB1,IFNG,IL15,IL2,IL4,Interferon alpha,NFKB1,NFKBIA,NFkB (complex),NOTCH1,RELA,STAT1,STAT3,STAT6,TNF
RELA	transcription regulator	1.48e-06	ARHGDIB,CASR,CCL11,CCL2,CD40,COL1A1,COL2A1,CR2,CXCL1,CXCR4,ELF3,EWSR1,FOS,IER2,IGHM,IL8,IRF1,LYN,MGMT,MMP9,NFKBIA,NFKBIE,NOD2,PTGS2,RELB,SAA1,SELE,TGM2,TNFAIP3,TP73	CREBBP,Ca2+,JUN,NFKB1,NFKB2,NFKBIA,NFkB (complex),NOTCH1,REL,RELA,RELB,SOX9,SP1,STAT1,STAT3,TNF
leukotriene D4	chemical - endogenous mammalian	1.49e-06	CCL2,EGR2,FOSL2,GEM,IL8,KLF2,KLF4,MAP3K8,PTGS2,RGS2,SELE	CEBPB,EGR1,ERK,ESR1,HIF1A,JUN,MAPK14,NFKB1,NFKB2,NFkB (complex),PI3K (complex),PPARG,RELA,Ras,SP1,SRF,STAT1,STAT3,TP53,leukotriene D4
trovafloxacin	chemical drug	1.53e-06	CXCL1,ERRFI1,FOS,IRF1,LDLR,MAP3K8,NFKBIA,RDX,SELE,SOCS2,TGM2,THBS1,TNFAIP3	IFNG,IL1B,NFKB1,NFKBIA,NFkB (complex),NOTCH1,RELA,SP1,STAT1,STAT3,STAT6,TNF,trovafloxacin
Immunoglobulin	complex	1.53e-06	CALR,CCL2,CCL8,CD83,DYSF,ENTPD1,FCER1G,FOS,FOSB,HAL,HCK,IL8,IRF1,KLF4,MEF2C,MMP9,NCF2,NFKBIA,PDGFA,PTGS2,RGS2,SOCS5,TNFRSF11A,VCAN	CREBBP,HMGB1,IFNG,IL10,IL2,Immunoglobulin,JUN,NFKB1,NFKBIA,NFkB (complex),RELA,STAT1,STAT3,STAT6
TREM1	transmembrane receptor	1.59e-06	ASPH,CRTAM,CXCL1,DUSP4,EGR2,FFAR2,GEM,IL8,IRF1,LRRC8C,LY9,MAP3K8,MMP19,NOD2,NT5E,PLD1,PTGS2,SFMBT2,TFPI2,THBS1,TMPO,TNIP3	HIF1A,IL1B,IL6,JUN,MAPK3,NFKB1,NFKBIA,NFkB (complex),RELA,SP1,STAT1,STAT3,TREM1
Collagen type IV	complex	1.63e-06	CCL2,ITGB1,MMP14,MMP9,PTGS2,THBS1,TIMP2	CTNNB1,Collagen type IV,EGFR,EGR1,ESR1,ITGB1,JUN,MMP9,NFKB1,NFKBIA,NFkB (complex),RELA,RELB,STAT1,STAT3
IFNG	cytokine	1.65e-06	ACLY,ADORA1,AIF1,BTG1,CASP10,CCL11,CCL2,CCL8,CD40,CD83,CFLAR,CLIP2,COL1A1,CSK,CTSK,CXCL1,CXCR3,CXCR4,DIABLO,DPP4,EGR2,FAH,FCER1G,FOS,FOSB,GAS6,GNB5,HLA-DQA1,HLA-DRB1,HSPG2,IER2,IL8,IRF1,ITGB1,ITGB2,KITLG,KLF2,KLF4,LIFR,LYN,MAP3K8,MARCKSL1,MEFV,MMP9,MRC1,NCF2,NFKBIA,PDGFA,PLD1,PLEK,PRKCD,PSMA4,PTGS2,PTPN11,RAC2,RAD18,RARRES3,SCLY,SELE,SELL,SERPING1,SLC16A9,SLC40A1,SOCS1,SOCS2,SSBP1,TERT,TGM1,THBS1…	IFNG,IL10,IL1A,IL1B,IL4,NFKB1,NFKBIA,NFkB (complex),NOTCH1,RELA,SP1,STAT1,STAT3,STAT6,TNF
IL2	cytokine	1.72e-06	ABCC1,CCL11,CCL2,CD40,CD83,CFLAR,CMKLR1,CXCR3,CXCR4,DPP4,ETS1,FCER1G,FOS,HCK,IL8,IRF1,ITGB1,LDLR,LIFR,MMP9,PRF1,PTGS2,PTPN6,PTPN7,RGS2,SELL,SELPLG,SOCS1,SOCS2,STK17B,TRAF5,TRIB2	CREBBP,IFNG,IL10,IL2,IL4,IL6,JUN,NFKB1,NFKBIA,NFkB (complex),RELA,SP1,STAT1,STAT3,STAT6
SB203580	chemical - kinase inhibitor	2.28e-06	ACAN,ACP5,AQP4,ARHGDIB,CCL11,CCL2,CD40,CD83,CEBPD,COL1A1,CST7,CTSK,CXCL1,FOS,FOSB,GK,IL8,MAP2K6,MAPK6,MMP9,PDGFA,PTGS2,SELE,TGM1,TGM2,TIMP2,TIMP3,TRPV1	ESR1,HMGB1,IKBKB,IL13,IL1B,JUN,MAPK14,NFKB1,NFKBIA,NFkB (complex),P38 MAPK,RELA,SB203580,SP1,STAT1,STAT3,STAT6,TP53
CXCL12	cytokine	2.58e-06	ACP5,AIF1,CD82,CTSK,CXCR4,DPP4,FOS,HCLS1,IL8,ITGB1,MAPK8IP2,MMP9,MSH6,PRKCD,PTGS2,RPS6KB1,SOCS1,SSBP1,TNFRSF11A	CEBPB,CTNNB1,CXCL12,EGR1,ESR1,HIF1A,IL6,JUN,MAP2K1,MAPK3,NFKB1,NFKBIA,NFkB (complex),RAC1,RELA,SP1,SRC,SRF,STAT1,STAT3,TP53
BCL2	transporter	2.69e-06	ABCC1,ACAN,CKM,COL2A1,CXCL1,DLAT,FOS,IL8,ITGB1,MMP9,NFKBIA,PRF1,RBL1,RBL2,TIMP2	BCL2,CREBBP,Ca2+,E2F1,EGR1,ERK1/2,JUN,NFKB1,NFKBIA,NFkB (complex),RELA,RELB,SOX9,SP1,STAT3,TP53
VEGFA	growth factor	2.76e-06	ANGPT2,BCAT2,CCL2,COL1A1,COX6B1,CXCR4,DUSP4,ETS1,ETV4,FOS,IL8,ITGB1,MEF2C,MMP9,PTGS1,PTGS2,SELE,SET,STARD8,TBC1D8,TEK,TERT,TFPI2,THBS1	CTNNB1,EGR1,ERK1/2,ESR1,FGF2,HIF1A,JUN,Jnk,MAPK3,NFKBIA,NFkB (complex),PI3K (complex),PPARG,RELA,SP1,SRF,STAT1,STAT3,TP53,VEGFA
MYD88	other	3.25e-06	CCL2,CD40,CD83,CEBPD,CFLAR,CTSK,CXCL1,FOS,IL8,IRF1,MCM2,MEFV,MMP14,MMP9,NFKBIA,NOD2,PTGS2,RELB,SAA1,SELE,SLCO3A1,SOCS1,TNFAIP3,ZC3H12A	IL1B,IL6,JUN,MYD88,NFKB1,NFKBIA,NFkB (complex),REL,RELA,RELB,SP1,STAT1,STAT3
CSF2	cytokine	3.88e-06	ACP5,ALOX5,BUB1,CARD11,CCL2,CD40,CD83,CD97,COL8A1,CXCL1,CXCR3,CXCR4,DOK2,EGR2,EXO1,FFAR2,FOS,GK,IL8,LCP1,MCM3,MCM6,MMP14,MMP9,MRC1,NFKBIA,PTGS2,RECQL4,RELB,RRM2,SOCS1,SOCS2,TGM2,THBS1,TNFAIP3,TNFRSF11A,UHRF1	Akt,CSF2,EGR1,ESR1,ESR2,HIF1A,IL4,JUN,Jnk,NFKBIA,NFkB (complex),PI3K (complex),PPARG,RELA,SP1,SRF,STAT1,STAT3,STAT6,TGFB1
HNRNPD	transcription regulator	4.12e-06	CR2,FOS,KLF2,LDLR,TERT
IRAK4	kinase	4.13e-06	CCRN4L,ERRFI1,FOS,FOSB,GEM,IER2,IL8,IRF1,MAP3K8,NFKBIA,SOCS1,TNFAIP3,ZC3H12A	CHUK,HDAC3,IKBKB,IRAK4,JUN,MYD88,NFKB1,NFKBIA,NFkB (complex),REL,RELA,RELB,SP1,STAT1,STAT3
PD98059	chemical - kinase inhibitor	4.15e-06	ANGPT2,BGN,CCL11,CCL2,CD40,CD83,CEBPD,COL1A1,CTSK,CXCL1,CXCR4,DUSP4,E2F4,EGR2,ERRFI1,ETS1,FAH,FAM171A1,FOS,HNRNPAB,IL8,ITGB2,LDLR,LIFR,MMP14,MMP9,NOP56,PDGFA,PTGS2,RRM2,SELE,SELL,SLC16A7,SOCS2,ST3GAL4,TERT,THBS1,TIMP2,TNFRSF11A,TXNIP,VCAN	CEBPB,ERK,ERK1/2,ESR1,IL6,JUN,Jnk,NFKBIA,NFkB (complex),PD98059,PPARG,RELA,SP1,STAT1,STAT3,prostaglandin E2
RB1	transcription regulator	6.15e-06	ANGPT2,CDT1,CDX1,CKM,DNMT1,FOS,LIG1,MCM2,MCM3,MCM6,MECR,MEF2C,RBL1,RBL2,RRM2,RSL1D1,TERT,TP73	CTNNB1,E2F1,E2F4,E2f,EP300,HDAC1,HDAC2,JUN,MYC,RB1,SP1,TP53
N-formyl-Met-Leu-Phe	chemical reagent	6.98e-06	CCL2,IL8,ITGB2,NFKBIA,PTGS2,SELL,SELPLG,SOCS1	CEBPB,ERK,ESR1,HIF1A,IL8,JUN,N-formyl-Met-Leu-Phe,NFKB1,NFKBIA,NFkB (complex),Nfat (family),PI3K (complex),PPARG,PTAFR,RELA,SP1,SRF,STAT1,STAT3
cyclosporin A	biologic drug	7.17e-06	A3galt2,ADORA1,BGN,CASR,CCL11,CCL2,CD40,CD83,CFLAR,COL1A1,CR2,CXCL1,CXCR3,CXCR4,DGKA,EGR2,ELF3,FOS,HELLS,IL8,LBR,LDLR,LYN,MMP14,MMP9,MRC1,NFKBIA,PRF1,PTGS2,S100A11,SELE,SELL,TAF15,TERT	ESR1,HMGB1,IFNG,IL10,IL6,Jnk,NFKB1,NFKBIA,NFkB (complex),P38 MAPK,PPARG,RELA,SP1,STAT1,STAT3,STAT6,cyclosporin A
PROC	peptidase	7.42e-06	ANGPT2,CALR,CCL2,IL8,MMP9,SELE,TEK,THBS1,TJP1,TNFAIP3	CTNNB1,EGFR,EGR1,ESR1,ESR2,F2R,FN1,HMGB1,JUN,NFKB1,NFKBIA,NFkB (complex),NOTCH1,Nfat (family),PROC,RELA,STAT1,STAT3,TNF,TP53
SP1	transcription regulator	7.56e-06	ALOX15B,ATP6V0C,BACE1,CCL2,CD40,CEBPD,CKB,COL1A1,COL2A1,COL8A1,DNM1,FOS,HMGA1,IL8,IRF1,ITGAD,LDLR,MIER1,MMP14,MMP9,NFKBIA,PDGFA,PRKCD,PTGS1,PTGS2,RBL1,RECQL4,SOCS1,TERT,TGM1,TIMP2,TNFAIP3,UGDH	CEBPB,CREBBP,E2F1,EGR1,EP300,HIF1A,JUN,MYC,NFKB1,NFkB (complex),RB1,RELA,RNA polymerase II,SMAD7,SP1,STAT1,STAT3,TP53,VEGFA,hyaluronic acid
Jnk	group	7.72e-06	ATG5,BTG1,CCL11,CCL2,CD40,CD83,COL1A1,CXCR4,DNMT1,E2F4,FOS,IL8,MMP14,MMP9,NCF1,PTGS2,SELE,TERT,TGM2	Akt,CTNNB1,EGR1,ESR1,ESR2,HMGB1,JUN,Jnk,MAPK8,NFKB1,NFKBIA,NFkB (complex),P38 MAPK,REL,RELA,RELB,SP1,STAT1,STAT3
TNFSF11	cytokine	7.72e-06	ACP5,AIF1,CCL2,CD40,CKB,CLEC11A,CTSK,DOK2,FOS,IL8,LDB2,MMP9,NFKBIA,PDGFA,PLD1,RELB,SMARCAD1,SOCS1,TNFRSF11A	CREBBP,IKBKB,IL13,IL6,JUN,NFKB1,NFKBIA,NFkB (complex),REL,RELA,RELB,SP1,STAT1,STAT3,STAT6,TNFSF11
hyaluronic acid	chemical - endogenous mammalian	7.85e-06	ACAN,CD40,CD83,COL2A1,CTSK,FOS,MMP9,NFKBIA,PTGS2,PTPRC,TIMP2,TNFAIP3	CTNNB1,ERK1/2,IL1B,JUN,NFKB1,NFKBIA,NFkB (complex),RAC1,REL,RELA,RELB,SP1,SRF,STAT3,TP53,hyaluronic acid
CD28	transmembrane receptor	8.03e-06	ARHGDIB,BTG1,CFLAR,CXCR3,CXCR4,DGKA,E2F4,EGR2,EWSR1,FCER1G,FOS,HELLS,IFRD2,IGLL1/IGLL5,IL8,IRF1,KLF2,LCP1,NFKBIA,PGAM1,POLR2A,PTGS2,RANBP2,SLC5A3,SOCS1,SOCS2,TFPI2,THBS1,TNFAIP3,TNFRSF11A	CD28,CD3,CREBBP,IFNG,IL6,JUN,NFATC2,NFKB1,NFKB2,NFKBIA,NFkB (complex),REL,RELA,SP1,STAT1,STAT3,STAT6,TCR
NFKBIA	transcription regulator	8.91e-06	ALOX15B,CCL11,CCL2,CCRN4L,CD40,CD82,CD97,CEBPD,CFLAR,COL2A1,CSK,CXCL1,FOS,IL8,IRF1,ITGB1,LIFR,MGMT,MMP9,NFKBIA,NFKBIE,NOD2,PDGFA,PTGS2,RELB,RGS3,SELE,SFRP1,SH3GLB2,SPOCK1,TIMP2,TIMP3,TMPO,TNFAIP3	CHUK,CREBBP,HDAC3,IKBKB,JUN,NFKB1,NFKB2,NFKBIA,NFkB (complex),NOTCH1,REL,RELA,RELB,SP1,STAT1,STAT3,TNF,TP53
U0126	chemical - kinase inhibitor	9.93e-06	ACAN,APOM,CCL11,CCL2,CEBPD,CFLAR,COL2A1,CXCL1,DUSP4,ERRFI1,ETS1,ETV1,FOS,GAMT,IER2,IGHM,IL8,KIFC3,LDLR,LIFR,METTL3,MMP9,MYO7A,PTGS2,PTPN12,RAC2,RND3,SOCS1,TERT,TFPI2,TGM2,THBS1,TIMP2,TIMP3	CEBPB,CTNNB1,EGF,ERK1/2,ESR1,HMGB1,IKBKB,IL1B,JUN,MYC,NFKB1,NFKBIA,NFkB (complex),P38 MAPK,RELA,SP1,STAT3,U0126
trichostatin A	chemical drug	1.04e-05	ACAN,COL11A2,COL2A1,CXCR4,DNM1,DNMT1,DOK2,FOS,FOSL2,GSN,HLA-DRB1,IL8,IRF1,KIF20A,LDLR,MGMT,MMP9,MRC1,PAFAH1B1,PTGS1,PTGS2,RASSF3,RECQL4,RELB,RND3,SELE,TERT,TGM1,TGM2,TIMP3,VWF	CREBBP,Ca2+,E2F1,EGR1,Jnk,NFKB1,NFKBIA,NFkB (complex),PPARG,REL,RELA,RELB,SOX9,SP1,SP3,STAT3,TP53,trichostatin A
NFKBIB	transcription regulator	1.11e-05	CASR,CCL2,CD40,CFLAR,CXCL1,IL8,NFKBIA,SELE,TEK,TP73	IL1B,JUN,NFKB1,NFKBIA,NFKBIB,NFkB (complex),REL,RELA,RELB,SP1
FN1	enzyme	1.16e-05	CCL2,COL1A1,CXCL1,FOS,IL8,IRS1,ITGB1,MMP14,MMP9,NFKBIA,TGM2,THBS1,TIMP2	CEBPB,ERK,ESR1,FN1,HIF1A,IL1B,JUN,MAP2K1,NFKB1,NFKBIA,NFkB (complex),NOTCH1,PI3K (complex),PPARG,RELA,SP1,SRF,STAT3,TNF
TAC1	other	1.16e-05	CCL2,CLEC11A,CXCR4,FOS,FOSB,IL8,KITLG,LDB2,PRF1,PTCH1,PTGS2,SELE,SERPINI1	CTNNB1,ESR1,IL1A,JUN,Jnk,MAPK8,NFKB1,NFKBIA,NFkB (complex),PPARG,PRKCD,RELA,SP1,STAT3,TAC1,histamine
IL1A	cytokine	1.23e-05	CCL11,CCL2,CCL8,CD40,CD83,CXCL1,DPP4,FOS,HSPG2,IL8,ITGB1,KITLG,MMP14,MMP9,NFKBIA,PDGFA,PTGS2,SAA1,SELE,TNFAIP3,ZC3H12A	IFNG,IL1A,JUN,MYD88,NFKB1,NFKBIA,NFkB (complex),NOTCH1,RELA,RELB,SP1,STAT1,STAT3,STAT6,TNF
SNAI2	transcription regulator	1.58e-05	ACAN,COL2A1,CXCR4,EGR2,ITGB1,MEF2C,MMP14,MMP9,SOX10	MMP9,RELA,SNAI2
curcumin	chemical drug	1.66e-05	ABCC1,ALOX5,AQP4,ATP1B2,CCL2,CFLAR,COL1A1,CXCL1,CXCR3,CXCR4,DIABLO,DNMT1,E2F4,ETS1,F7,FOS,FOSB,FOSL2,IL8,IRS1,MARCKSL1,MMP14,MMP9,NFKBIA,PTGS2,SELE,SFTPD,TIMP3	Akt,CEBPB,EGR1,ERK,ESR1,ESR2,IL1B,JUN,Jnk,MYC,NFKB1,NFKBIA,NFkB (complex),PPARG,RELA,SP1,STAT3,Tgf beta,curcumin
E. coli B4 lipopolysaccharide	chemical toxicant	1.84e-05	CCL2,CD40,CD83,F13A1,FCER1G,FOSB,IL8,LCP1,MRC1,NCF1,NFKBIA,PLEK,PROS1,PTGS2,PTPN12,PTPN6,PTPRC,RELB,RHBDF2,RPL7,SELE,SOCS1,TNFAIP3,TRAF5,UHRF1	E. coli B4 lipopolysaccharide,ESR1,ESR2,HMGB1,IL10,IL1A,MYD88,NFKB1,NFKBIA,NFkB (complex),RELA,SOCS1,STAT1,STAT3
RBL1	transcription regulator	2.05e-05	E2F4,FOS,MCM2,MCM3,MCM6,RBL1,RBL2,RRM2,SFRP1,TERT,TP73	Akt,E2F4,E2f,EGR1,EP300,ESR2,JUN,MYC,NFkB (complex),RAF1,RB1,RBL1,RELA,SP1,STAT3,TP53
TERT	enzyme	2.09e-05	ETS1,FAM167A,GSN,IL8,KHDRBS1,MMP14,NFKBIA,PCDHGC3,PTGS1,PTGS2,RABEPK,RRM2,SASH1,TBX3,TERT,ZRANB1
HRG	other	2.29e-05	ANGPT2,CCL2,CD83,CXCR4,HLA-DQA1,MMP9,TIMP3	ESR1,ESR2,HMGB1,HRG,NFKB1,NFkB (complex),RELA
phorbol myristate acetate	chemical drug	2.51e-05	ACAN,ALOX12,ALOX15B,ANGPT2,CCL2,CCNH,CKM,CR2,DMRT1,E2F4,EGR2,ERRFI1,ETS1,FOS,FOSB,FOSL2,FUT9,GEM,IL8,ITGB1,ITGB2,KCNJ10,LDLR,MEFV,MMP14,MMP19,MMP9,NCF1,NFKBIA,NFKBIE,PDGFA,PLD1,PRKCD,PTGS1,PTGS2,PTPN6,RECQL4,RELB,RGS2,SELE,SELL,SELPLG,SLC23A1,STK11,TEKT1,TERT,TFPI2,TGM1,THBS1,TIE1,TJP1,TNFAIP3,VCAN	AGT,CEBPB,CTNNB1,EDN1,EGR1,ERK,ESR1,JUN,MAP2K1,NFKB1,NFKBIA,NFkB (complex),NOTCH1,Nfat (family),PPARG,RELA,SP1,STAT1,STAT3,TNF,phorbol myristate acetate
beta-estradiol	chemical - endogenous mammalian	2.85e-05	AIF1,BTG1,CALR,CCL2,CD40,CKB,CKM,COL1A1,CPA2,CXCL1,DFFB,DUSP4,EGR2,EMG1,ETS1,ETV4,F7,FOS,GEM,GK,GMFB,GPR88,HELLS,HES6,HLA-DQA1,HLA-DRB1,IER2,IFRD2,IL8,IPO4,IRS1,ITGB2,KITLG,KLF2,KLF4,LDLR,LYL1,MAP3K8,MMP9,MYH6,MYLK,NFKBIA,NOP56,NR5A2,OXCT1,PDGFA,PITPNA,PLA2G1B,POLR2A,PRKCD,PTGS1,PTGS2,PTPN6,RGS2,RGS3,SAA1,SELE,SET,SFRP1,SOCS1,SOCS2,SSTR1,SYT11,TCF15,TERT,TFPI2,THBS1,TJP1,TNFAIP3,TRIB2,TRIM25,TXNI…	AGT,EGFR,EGR1,ESR1,HDAC1,IFNG,JUN,NFATC2,NFKB1,NFkB (complex),PPARG,RELA,STAT1,STAT3,STAT6,Vegf,beta-estradiol
Histone h4	group	2.96e-05	CFLAR,FOS,IL8,IRF1,KLF2,MCM3,MGMT,MMP9,MSH2,PTGS2,RBL1,TERT	BCL2,E2F2,Histone h4,NFKB1,NFKBIA,NFkB (complex),RB1,REL,RELA,RELB,SP1,TP53,XIAP
IFNB1	cytokine	3.09e-05	ACP5,AMH,CCL2,CCRN4L,CD40,CD83,CTSK,CXCR3,FOS,IL8,IRF1,MMP9,NFIX,NFKBIE,NOD2,PHLDB2,PTCH1,PTGS2,RARRES3,RND3,SOCS1,THBS1,TIMP2	CREBBP,HMGB1,IFNB1,IL10,IL6,Interferon alpha,JUN,NFKB1,NFKBIA,NFkB (complex),NOTCH1,RELA,SP1,STAT1,STAT3,TNF
palmitic acid	chemical - endogenous mammalian	3.11e-05	ACLY,BACE1,CCL2,CKM,FABP2,FOS,IL8,IRS1,NCF1,NCF2,NCF4,NDUFA5,NFKBIA,PFKM,PTGS2,TXNIP	ADIPOQ,D-glucose,EGR1,ESR1,HIF1A,JUN,Jnk,NFKB1,NFKBIA,NFkB (complex),PI3K (complex),PPARG,PRKCA,RELA,SP1,SRF,STAT3,palmitic acid
dextran sulfate	chemical drug	3.12e-05	BUB1,CARD11,CCL11,CD40,CD83,EXO1,FGF4,IL8,LCP1,MCM3,MCM6,MMP9,PDGFA,PTGS2,RECQL4,RRM2,TGM2,THBS1,TIE1,TIMP2,UHRF1	CAT,IL1B,JUN,NFKB1,NFKBIA,NFkB (complex),NOTCH1,Nfat (family),RELA,SP1,STAT1,STAT3,TNF,TP53,dextran sulfate
EDN1	cytokine	3.15e-05	ERRFI1,FOS,FOSB,IL8,ITGB1,MARCKSL1,MYL6,NCF1,PDGFA,PRKCD,PTGS2,SELE,SELL,SOCS1,TGM2,THBS1,TIMP3,VCAN,VWF	CTNNB1,EDN1,EGR1,ESR1,HIF1A,HRAS,JUN,MAPK3,NFKB1,NFKBIA,NFkB (complex),NOTCH1,PI3K (complex),RELA,SP1,SRF,STAT1,STAT3,TGFB1,TNF,TP53
ERK1/2	group	3.25e-05	ALOX5,ANGPT2,CCL11,CCL2,CCL8,CD40,CFLAR,CLEC11A,COL1A1,COL2A1,CXCL1,DUSP4,ETS1,FOS,IL8,LDLR,MMP9,PTGS2,TERT,TIMP2,VCAN,ZEB1	EGFR,EGR1,ERK1/2,ESR1,IL10,JUN,NFKB1,NFKBIA,NFkB (complex),RELA,SP1,STAT1,STAT3,TGFB1
HDAC2	transcription regulator	3.31e-05	ACAN,ALOX5,ATG5,COL2A1,FABP2,IL8,MMP9,PTGS2,SFRP1,TERT	CEBPB,CREBBP,E2F2,EP300,ESR1,HDAC2,Histone h4,RELA,RNA polymerase II,TP53
AGT	growth factor	3.89e-05	ALOX12,ANGPT2,BGN,CALR,CCL2,CCL8,COL11A2,COL1A1,ERRFI1,ETS1,ETV1,FOS,HSPG2,IL8,ITGB1,KITLG,LDLR,MMP9,MYH6,NCF1,NCF2,NOVA1,PDGFA,PTGS1,PTGS2,RBL1,RGS2,SELE,SELL,SOCS1,STK11,TJP1,TXNIP,ZEB1	AGT,CTNNB1,EGR1,ESR1,FGF2,IL1A,JUN,MYC,NFKB1,NFKBIA,NFkB (complex),RELA,RNA polymerase II,SP1,STAT1,STAT3,TGFB1,TP53,Tgf beta,beta-estradiol
D-glucose	chemical - endogenous mammalian	4.28e-05	ACAN,ACLY,ANGPT2,C8orf44-SGK3/SGK3,CALR,CCL2,CDT1,CFLAR,COL1A1,COL2A1,ELF3,F7,FABP2,FOS,IER2,IL8,ITGB1,LDLR,MID1IP1,MMP14,MMP9,NCF1,PFKM,PTGS2,PTPN6,RELB,RRM2,SARS,SELE,TGM2,THBS1,TRPV4,TXNIP,VAMP2	AGT,CEBPB,CTNNB1,D-glucose,EGFR,EGR1,ESR1,FN1,JUN,MAP2K1,NFKB1,NFKBIA,NFkB (complex),Nfat (family),NfkB1-RelA,PPARG,RELA,SP1,STAT1,STAT3,TP53
tretinoin	chemical - endogenous mammalian	4.28e-05	ACP5,CALR,CCL2,CD82,CDX1,CLEC11A,COL1A1,COL2A1,CTSK,DPP4,DUSP4,ELF3,ERRFI1,ETS1,FGF4,FOS,FOSL2,FOXD3,GNA12,HMGA1,IGHM,IL8,IRF1,ITGB1,ITGB2,KITLG,LYN,MEF2C,MMP14,MMP19,MMP9,MST1,NAV2,NCF1,NCF2,PEG10,PTCH1,PTGS1,PTGS2,PTPN11,PTPN22,RARRES3,RBL2,RPL3,RPL7,RPS19,SERPING1,SFRP1,SLC5A3,SOCS1,ST3GAL4,TERT,TGM1,TGM2,TJP1,TMEM150A,TNFAIP3,TNFRSF11A,TP73,VWF	CEBPB,Ca2+,EGR1,ERK,ESR1,HIF1A,JUN,NFKB1,NFKBIA,NFkB (complex),NOTCH1,PI3K (complex),PPARG,RELA,SOX9,SP1,SRF,STAT3,TGFB1,TNF,tretinoin
IL1R1	transmembrane receptor	4.32e-05	ABCC1,CXCL1,FOS,IL8,LIFR,MMP9,PTGS2,SAA1,SELE	IL1,IL1A,IL1R1,IL6,MYD88,NFKB1,NFKBIA,NFkB (complex),REL,RELA,RELB,SP1,STAT1,STAT3
bleomycin	chemical drug	4.47e-05	ANGPT2,CCL2,COL1A1,CTSK,CXCL1,ITGB1,KITLG,LMNB1,MMP14,MMP9,SFRP1,SOCS2,STK17B,TERT,TIMP2,TIMP3,VWF	CTNNB1,Collagen type I,E2F1,EGR1,EP300,HGF,JUN,MYC,NFKB1,NFKBIA,NFkB (complex),RELA,SNAI2,SP1,STAT3,TGFB1,TP53,Tgf beta,bleomycin
CAMP	other	4.59e-05	ATG5,BMP8B,CCL2,CD83,CXCR4,IL8,ITGB2,LIFR,PTGS2,TNFAIP3	CAMP,ESR1,HMGB1,IL2,IL6,Ikb,NFKBIA,NFkB (complex),P38 MAPK,RELA,SP1,STAT1,STAT3,histamine,reactive oxygen species
ESR2	ligand-dependent nuclear receptor	4.68e-05	CCL2,COL1A1,FOS,IL8,ITGB1,MMP14,MYH6,PDGFA,PTGS2,SELE,SOCS2,TGM2,TIMP2	CREBBP,CTNNB1,E2F1,EGR1,ESR1,ESR2,HDAC3,JUN,NFKB1,NFKBIA,NFkB (complex),NOTCH1,RELA,SP1,TNF,TP53,apigenin
JAK	group	5.45e-05	CCL2,CD40,CD83,HES6,SOCS1,SOCS2	CREBBP,ESR1,HMGB1,IL10,JAK,JUN,Jnk,NFKB1,NFKBIA,NFkB (complex),P38 MAPK,PPARG,RELA,SP1,STAT1,STAT3
ZNF219	transcription regulator	5.59e-05	ACAN,COL11A2,COL2A1	CTNNB1,SOX9,ZNF219
ERC1	other	5.59e-05	IL8,NFKBIA,PTGS2	ERC1,IKBKB,JUN,NFKB1,NFKBIA,NFkB (complex),RELA,SP1,STAT3
CTNNB1	transcription regulator	5.65e-05	ABCC1,ACAN,ACVR2A,AIM1,AQP4,BGN,C6,CDX1,CFD,COL1A1,COL2A1,CTNND2,EWSR1,F13A1,FCER1G,FOS,GNA12,IGHM,IL8,IRS1,ITGB1,ITGB2,LMO2,MMP14,MMP9,MYLK,POLR2A,PSAP,PTCH1,PTGS2,RCN1,SAA1,SFRP1,TERT,TGM2,TIMP3,USO1,VCAN	Alpha catenin,CTNNB1,E2F1,EP300,HDAC1,HDAC2,JUN,MYC,NFkB (complex),RB1,RELA,SP1,STAT3,TCF,TP53,prostaglandin E2
Nfat (family)	group	5.67e-05	ACP5,CCL2,CD40,CFLAR,CTSK,IL8,PDGFA,PTGS2,RELB,RGS3,SELE,TRAF3	CSF2,EGR1,HMGB1,IL13,IL2,IL4,IL5,JUN,NFKBIA,NFkB (complex),Nfat (family),RELA,SP1,STAT1,STAT3,STAT6,TP53
HMGB1	transcription regulator	5.78e-05	CCL2,CD40,CD83,CKM,HLA-DRB1,IL8,MMP9,MRC1,PTGS2,RELB,SELE	E. coli lipopolysaccharide,HMGB1,IL10,IL18,IL1A,Jnk,NFKB1,NFKBIA,NFKBIB,NFkB (complex),PPARG,RELA,SP1,STAT1,STAT3
cycloheximide	chemical reagent	5.85e-05	ACAN,AQP4,CALR,CCL11,CCL2,CFLAR,CKM,COL1A1,COL2A1,CXCL1,CXCR4,FOS,FOSB,FOSL2,IL8,MMP19,NFKBIA,NFKBIE,PDGFA,PTGS1,PTGS2,RELB,RGS2,SELE,TERT,THBS1,TNFAIP3	JUN,NFKB1,NFKBIA,NFkB (complex),NOTCH1,REL,RELA,RELB,SP1,STAT3,TNF,cycloheximide,prostaglandin E2
DCN	other	6.39e-05	BGN,CKM,HLA-DQA1,IRS1,ITGB1,MMP9,THBS1,TIMP3	CTNNB1,DCN,EGR1,FN1,IL1B,JUN,MYC,NFKB1,NFKBIA,NFkB (complex),NOTCH1,RELA,SP1,STAT3,TGFB1,TNF,TP53,Tgf beta
TNFRSF1B	transmembrane receptor	6.62e-05	ANGPT2,CFLAR,IL8,MMP14,MMP9,NR5A2,PDGFA,SAA1,SELL,TNFAIP3,TNFRSF11A	CSF2,EGR1,HMGB1,NFKB1,NFKB2,NFKBIA,NFKBIB,NFkB (complex),NFkB (family),NOTCH1,RELA,RELB,SP1,STAT1,TNF,TNFRSF1B,TP53,TRAF2,Tnf (family)
CD40	transmembrane receptor	6.68e-05	CCL2,CD22,CD40,CD83,CFLAR,CR2,FOS,IL8,IRF1,ITGB1,ITGB2,KLF4,MMP14,MMP9,NFKBIA,PTGS2,SELE,SELL,TNFAIP3,TRAF5	CD40,CD40LG,ESR1,HMGB1,IL10,NFKB1,NFKBIA,NFKBIB,NFkB (complex),P38 MAPK,REL,RELA,RELB,STAT1,STAT3
ERBB2	kinase	6.79e-05	AIM1,ALAD,BCAT2,CCL11,CD82,CHEK1,CLEC11A,COL1A1,ELF3,ETV1,ETV4,GAS6,GBE1,GDPD3,KIFC3,KLF4,MMP14,MMP9,MRC1,PTGS1,PTGS2,RBL2,RRM2,SFRP1,ST3GAL4,STRBP,TERT,TGM1,THBS1,TIMP3,TJP1,VCAN,VWF,ZEB1	CEBPB,CTNNB1,EGF,EGFR,EGR1,ERBB2,ERK1/2,ESR1,HIF1A,IL1B,JUN,MYC,NFKB1,NFKBIA,NFkB (complex),RELA,SP1,STAT1,STAT3,VEGFA
Tgf beta	group	6.83e-05	BGN,CCL11,CCL2,CD79A,CFLAR,COL1A1,CXCR4,EGR2,FOS,HNRNPAB,HSPG2,IL8,ITGB1,MMP9,PDGFA,PTGS2,SELE,TERT,TIMP2,TIMP3,TNFRSF11A	EGR1,ESR1,HMGB1,IL6,Jnk,NFKB1,NFKBIA,NFkB (complex),P38 MAPK,PPARG,RELA,RELB,SP1,STAT1,STAT3,TGFB1,Tgf beta
EPO	cytokine	7.05e-05	ANGPT2,BTG1,CTSK,CXCR4,FOS,FOSB,HLA-DRB1,ITGB1,KCNV2,LCP1,LDLR,MID1IP1,NFKBIA,PRKCD,PTGS2,RPL7,SELE,SNRPG,SOCS1,SOCS2,ST3GAL4,TIE1,TXNIP,VWF	CTNNB1,EDN1,EGR1,EPO,HGF,JUN,MYC,NFKB1,NFKBIA,NFkB (complex),NOTCH1,Nfat (family),PRKCA,RAF1,RELA,SNAI2,SP1,STAT1,STAT3,TNF
E2F4	transcription regulator	7.31e-05	CBX5,CHEK1,EFHC1,FAM60A,FANCD2,FOXD3,GINS1,GTF2H4,KHDRBS1,MCM3,MCM6,MSH2,NASP,RBL1,RBL2,RRM2,SFRP1,TERT,TMPO,TP73,UNG
SOX9	transcription regulator	7.38e-05	ACAN,AMH,COL1A1,COL2A1,CXCR4,FOS,GDF10,LRP6,SOX10	CTNNB1,Ca2+,HDAC1,JUN,MYC,NFkB (complex),RELA,SOX9,SP1,STAT1,STAT3,TCF,TP53
E. coli B5 lipopolysaccharide	chemical - endogenous non-mammalian	7.7e-05	CCL11,CCL2,CD40,CXCL1,CXCR3,CXCR4,ERRFI1,FOS,IL8,IRF1,LDLR,MAP3K8,NCF1,NCF2,NFKBIA,NOD2,PTGS2,RDX,SELE,SOCS2,TGM2,THBS1,TNFAIP3	E. coli B5 lipopolysaccharide,IFNG,IL10,IL1B,Jnk,NFKB1,NFKBIA,NFkB (complex),PPARG,REL,RELA,RELB,SP1,STAT1,STAT3,STAT6
RNA polymerase II	complex	8.13e-05	APOM,CBX5,CD40,CD82,CD83,CKM,FOS,HLA-DQA1,IL8,KITLG,LDLR,MCM3,MEF2C,MMP9,NR5A2,POLR2A,PTGS2,SLC36A4	E2F1,EP300,JUN,MYC,RNA polymerase II,SP1,TP53
5-N-ethylcarboxamido adenosine	chemical reagent	8.21e-05	CCL2,CEBPD,EGR2,HLA-DQA1,IER2,IL8,NT5E,RGS2,RGS3,THBS1,TXNIP,USP2,VCAN	5-N-ethylcarboxamido adenosine,IL6,NFkB (complex),RELA,SP1,STAT1,STAT3
Alpha catenin	group	8.68e-05	BGN,COL1A1,IRF1,LYN,MMP19,MMP9,NFKBIA,PTGS2,RELB,SAA1,SELE,STEAP4,TGM2,TNFAIP3	Alpha catenin,CTNNB1,HDAC1,JUN,MYC,NFKB1,NFKBIA,NFkB (complex),REL,RELA,RELB,SP1,TCF,TP53
phorbol 12,13-dibutyrate	chemical - endogenous non-mammalian	8.74e-05	AQP4,CD93,FOS,IL8,PRKCD,PTGS2,RRM2	Akt,EGR1,ESR2,HIF1A,JUN,MAPK3,NFKB1,NFKBIA,NFkB (complex),PRKCA,PRKCD,RELA,SP1,STAT1,STAT3,phorbol 12,13-dibutyrate,sphingosine-1-phosphate
IL6	cytokine	9.15e-05	ABCC1,ACP5,BGN,CCL11,CCL2,CD40,CD79A,CD83,CD97,CEBPD,CFLAR,CTSK,CXCL1,CXCR3,CXCR4,DNMT1,EGR2,FFAR2,FOS,HLA-DQA1,HLA-DRB1,IL8,IRF1,IRS1,LDLR,LIFR,LRP6,MMP9,PDGFA,PTGS2,SAA1,SOCS1,SOCS2,SOCS5,TERT,TNFRSF11A,TRAF3	IFNG,IL10,IL1B,IL6,JUN,NFKB1,NFKBIA,NFkB (complex),NOTCH1,RELA,SP1,STAT1,STAT3,STAT6,TNF
CREBBP	transcription regulator	9.48e-05	CKM,COL2A1,CXCR3,EGR2,FOS,FOSB,IRF1,KLF2,LDLR,MCM3,MGMT,MMP9,MSH2,MST1,PRF1,PRKCD,PTGS2,SELE	CEBPB,CREBBP,E2F2,EP300,ESR1,HIF1A,Histone h4,JUN,NFKB1,NFKBIA,NFkB (complex),REL,RELA,RELB,RNA polymerase II,STAT1,STAT3,STAT6,TP53
ADIPOQ	other	0.000106	ACLY,CCL2,CMKLR1,CXCL1,CXCR3,FOS,GK,IL8,LDLR,NCF1,NCF2,NFKBIA,PTGS2,STK11	ADIPOQ,CEBPB,CSF2,EGR1,HMGB1,IL1A,IL2,NFKB1,NFKB2,NFKBIA,NFkB (complex),PRKAA1,RELA,RELB,SP1,STAT1,STAT3,TP53,palmitic acid
methotrexate	chemical drug	0.000109	ACSL6,ACSS2,ALOX12,C6,C7,CCL11,CCL2,CCL8,CLEC11A,CR2,DLAT,IL8,MAP2K6,MECR,PTGS2,RPS6KB1,S100A11,SELL,SERPING1,TIMP3	ESR1,HMGB1,IKBKB,IL17A,Jnk,MAPKAPK2,NFKB1,NFKBIA,NFKBIB,NFkB (complex),P38 MAPK,PPARG,RELA,SP1,STAT3,methotrexate
NADPH oxidase	complex	0.000122	CCL2,FOS,MMP9,NCF1,PTGS2	Akt,EGFR,EGR1,ERK1/2,ESR1,ESR2,HMGB1,JUN,Jnk,NADPH oxidase,NFKBIA,NFkB (complex),P38 MAPK,PPARG,RELA,SP1,STAT1,STAT3
PTK2B	kinase	0.000122	FOS,IGHM,IL8,SOCS1,TERT	CREBBP,CTNNB1,ERK1/2,HDAC1,JUN,Jnk,MYC,NFKB1,NFKBIA,NFkB (complex),PPARG,PTK2B,RELA,SP1,STAT1,STAT3,TCF,TP53
dexmedetomidine	chemical drug	0.000122	CCL2,FOS,FOSB,IL8,PTGS2	Akt,EGR1,ERK1/2,ESR1,ESR2,HMGB1,JUN,NFKB1,NFKBIA,NFkB (complex),P38 MAPK,RELA,SP1,STAT3,dexmedetomidine,prostaglandin E2
EGFR	kinase	0.000129	ANGPT2,BTG1,CCL2,COL1A1,COL8A1,CTSK,DUSP4,F7,FOS,FOSL2,IER2,IL8,MMP9,PRF1,PTGS1,PTGS2,SFRP1,TGM2,THBS1,TXNIP,VCAN,ZEB1	CEBPB,CREBBP,EGFR,ERK,ERK1/2,ESR1,HIF1A,JUN,MAPK3,NFKB1,NFKBIA,NFkB (complex),PPARG,PRKCD,RELA,SP1,STAT1,STAT3
fenretinide	chemical drug	0.000129	ATP1B2,CFLAR,ELF3,MAPK6,MGMT,MMP9,NCF2,PRF1,PTGS2,RBL2	IKK (complex),JUN,NFKB1,NFKBIA,NFkB (complex),REL,RELA,RELB,SP1,STAT3,fenretinide
sphingosylphosphocholine	chemical - endogenous non-mammalian	0.000132	CCL2,FOS,TGM1,TGM2	Akt,EGR1,ESR2,JUN,Jnk,NFKB1,NFKBIA,NFkB (complex),PPARG,RELA,SP1,STAT3,sphingosylphosphocholine
decitabine	chemical drug	0.000132	ALOX5,ARHGDIB,BTG3,COL1A1,CXCR4,DNMT1,GSN,HELLS,LDLR,MGMT,MMP14,MMP9,MSH2,MSH6,PDE9A,PLA2G1B,POLR2A,PTCH1,PTGS2,RASSF3,SFRP1,TERT,TFAP4,THBS1,TIMP3,VCAN	Akt,CREBBP,E2F1,E2F2,EGR1,EP300,ESR2,Histone h4,JUN,MYC,RB1,RBL1,RELA,SP1,TP53,decitabine
mir-182	microRNA	0.000138	CARD11,CASP10,COL11A2,COL4A4,LRP6,RPS6KB1,VWF
KDR	kinase	0.000138	ANGPT2,MMP14,PTGS2,SELE,SET,SFRP1,TJP1	EGR1,HDAC1,HIF1A,ITGB3,KDR,NFATC2,NFKB1,NFkB (complex),RELA,STAT1,STAT3,VEGFA,Vegf
KITLG	growth factor	0.000141	AIF1,ALOX5,BTG1,CCL2,CXCR4,FOS,GAS6,HCK,IGHM,IL8,LDLR,MEF2C,MID1IP1,NFKBIA,PTGS2,RPL7,SNRPG,SOCS1,ST3GAL4,TERT,TXNIP	CREBBP,ERK1/2,ESR1,HIF1A,JUN,Jnk,KITLG,NFKB1,NFKB2,NFKBIA,NFkB (complex),PI3K (complex),PPARG,RELA,Ras,SP1,SRF,STAT1,STAT3
NFATC3	transcription regulator	0.000141	ACAN,CASP10,COL1A1,CR2,EGR2,FOS,MYH6,PTGS2,SFTPD	HDAC3,JUN,NFATC3,NFkB (complex),RELA,STAT1,TP53
IL3	cytokine	0.00015	CALR,CCL11,CCL2,CD40,CD83,CD97,CLEC11A,DOK2,EGR2,FOS,FOSL2,FOXD3,IL8,LYN,NCF1,PTPN11,PTPN22,RPL3,RPL7,RPS19,SELE,SELL,TERT,TNFRSF11A	ERK1/2,ESR1,HMGB1,IL10,IL3,JUN,Jnk,NFKB1,NFKBIA,NFkB (complex),P38 MAPK,PPARG,RELA,SP1,STAT1,STAT3
PTGS2	enzyme	0.000163	ANGPT2,CCL2,CTSK,CXCR4,FOS,IL8,MMP14,MMP9,NOP2,PTGER1,PTGS1,PTGS2,RPS19,SELL,TEK	Akt,CEBPB,CTNNB1,EGFR,EGR1,ESR1,ESR2,HIF1A,JUN,NFkB (complex),NS-398,PPARG,PTGS2,RELA,SP1,STAT1,STAT3,indomethacin,prostaglandin E2
BNIP3L	other	0.000164	CD22,CHEK1,FANCD2,GSN,NFKBIA,RBL1,RRM2,SFRP1,TIMP2
paclitaxel	chemical drug	0.000174	APOM,CASP10,CCL2,CD40,CXCL1,DUSP4,ETV1,GAMT,IER2,IGHM,IL8,KIFC3,LCP1,METTL3,MMP9,MYO7A,NFKBIA,PTGS2,PTPN12,RAC2,TFPI2,THBS1	EGFR,EGR1,ERK1/2,ESR1,HIF1A,JUN,MAPK3,NFKB1,NFKBIA,NFKBIB,NFkB (complex),REL,RELA,RELB,SP1,STAT1,STAT3,paclitaxel
CLU	other	0.000177	ATP7A,ATP7B,CCL2,IL8,MMP9	Akt,CLU,EGR1,ESR2,JUN,NFKB1,NFKBIA,NFkB (complex),RELA,SP1,STAT1,STAT3
peroxynitrite	chemical toxicant	0.000177	FOS,IL8,LYN,MARCKSL1,RGS2	Akt,CCL5,CTNNB1,EGR1,ESR1,ESR2,JUN,MAPK8,NFKB1,NFKBIA,NFkB (complex),NOTCH1,RELA,SP1,SRC,STAT1,STAT3,TNF,peroxynitrite
NfkB-RelA	complex	0.000178	CCL11,CCL2,IL8,NFKBIA,PTGS2,SELE
PRKCD	kinase	0.00018	CCL2,COL1A1,FOS,FOSL2,IL8,MMP9,NFKBIA,PTCH1,PTGS2,PTPN6,RELB	CTNNB1,EGFR,EGR1,ESR1,HDAC3,JUN,MAPK8,NFKB1,NFKBIA,NFkB (complex),PRKCD,REL,RELA,RELB,STAT1,STAT3,TP53
Sb202190	chemical - kinase inhibitor	0.000186	ALOX5,CCL2,CKM,COL1A1,DGKA,FOS,IL8,LDLR,MAPK6,MMP9,PTGS2,TGM1,TIMP2	CREBBP,E2F1,EGR1,ERK1/2,ESR1,ESR2,HMGB1,MAPK14,NFKBIA,NFkB (complex),P38 MAPK,PPARG,RELA,SP1,STAT1,STAT3,Sb202190,TP53
PTH	other	0.000194	ACAN,CCL2,COL1A1,COL2A1,CXCR4,EGR2,FOS,FOSB,FOSL2,PDGFA,PHLDB2,PTGS2,RGS2,SLC43A2,TFPI2,TNS1	AREG/AREGB,Akt,CTNNB1,Ca2+,EGR1,ESR2,JUN,Jnk,NFkB (complex),PPARG,PTH,PTHLH,RELA,SOX9,SP1,STAT3
PTK2	kinase	0.000196	COL1A1,FOS,IRS1,LDLR,MMP9,MYH6,THBS1,TIMP3	CEBPB,CTNNB1,ERK,ERK1/2,ESR1,HIF1A,ITGB1,JUN,MAP2K1,MAPK3,NFKB1,NFKBIA,NFkB (complex),PPARG,PTK2,RELA,SP1,STAT1,STAT3
miR-182-5p (and other miRNAs w/seed UUGGCAA)	mature microRNA	0.000209	CARD11,CASP10,COL11A2,COL4A4,LRP6,RPS6KB1,VWF
IL1	group	0.000215	ACAN,CCL2,CD40,CEBPD,COL1A1,COL2A1,CXCL1,FOS,IL8,IRF1,ITGB2,KITLG,LDLR,MAP2K6,MMP9,PDGFA,PLD1,PTGS1,PTGS2,SAA1,SELE,SELL,TGM2,TNFAIP3,VCAN	ESR1,IL1,JUN,MAPK14,MYD88,NFKB1,NFKBIA,NFkB (complex),NOTCH1,REL,RELA,RELB,SP1,STAT1,STAT3,TNF,TP53
TAB2	other	0.000217	CD82,MMP9,PTGS2	CHUK,CTNNB1,ESR1,HDAC3,IKK (complex),JUN,MAPK8,NFKB1,NFKBIA,NFkB (complex),REL,RELA,RELB,SP1,STAT3,TAB2
UXT	other	0.000217	IL8,NFKBIA,TNFAIP3	JUN,NFKB1,NFKBIA,NFkB (complex),RELA,SP1,UXT
NFATC2	transcription regulator	0.000227	ACP5,CD40,CFLAR,COL2A1,DGKA,EGR2,IRF1,PDZD2,PLD1,PTGS2,RGS2,SELE,SLCO3A1,SOCS1,SOCS2	HMGB1,IFNG,IL2,IL4,IL6,NFATC2,NFKB1,NFKBIA,NFkB (complex),NOTCH1,RELA,SP1,STAT1,STAT3,STAT6,TNF
pioglitazone	chemical drug	0.000227	BACE1,CEBPD,CFD,CKM,CMKLR1,DFFB,FOS,IL8,IRS1,LDLR,MMP9,NCF2,PTGS2,PTPN11,TNFRSF11A	ADIPOQ,CEBPB,CREBBP,EGR1,ERK,ESR1,Ins1,NFKB1,NFKBIA,NFkB (complex),NOTCH1,PPARG,RB1,RELA,SP1,STAT3,TNF,palmitic acid,pioglitazone
COL4A3	other	0.00023	COL1A1,COL4A4,MMP14,MMP9,PTGS2,TIMP2	COL4A3,EGR1,HIF1A,ITGB3,JUN,NFKB1,NFKBIA,NFkB (complex),RELA,RELB,SP1,STAT3,VEGFA
CCR1	G-protein coupled receptor	0.00023	ACP5,CCL11,CTSK,FOS,MMP9,TNFRSF11A	CCR1,CEBPB,ERK,ESR1,IL10,IL13,JUN,NFKB1,NFKBIA,NFkB (complex),NOTCH1,PPARG,RELA,SP1,STAT1,STAT3,STAT6,TNF
ceramide	chemical - endogenous mammalian	0.00023	CFLAR,COL1A1,FOS,IL8,PTGS2,SFRP1	Akt,CTNNB1,EGFR,EGR1,ERK1/2,ESR1,ESR2,JUN,MAPK8,NFKB1,NFKBIA,NFkB (complex),RELA,RELB,SP1,STAT1,STAT3,ceramide
salmonella minnesota R595 lipopolysaccharides	chemical - endogenous non-mammalian	0.000244	CCL2,CEBPD,CFLAR,FOS,FOSB,IRF1,MCM2,MEFV,NFKBIA,PTGS2,RELB,TNFAIP3	Akt,EGR1,ESR2,JUN,MAPKAPK2,NFKB1,NFKBIA,NFKBIB,NFkB (complex),NOTCH1,RELA,RELB,SP1,STAT3,TNF,salmonella minnesota R595 lipopolysaccharides
MITF	transcription regulator	0.000248	ACAN,ACP5,AIM1,COL1A1,COL2A1,CTSK,FOS,IL8,PRF1,TXNIP	CEBPB,CREBBP,EP300,ESR1,HDAC1,MITF,RNA polymerase II,SPI1,TP53
EGF	growth factor	0.000248	ALOX12,CEBPD,CFLAR,COL1A1,CXCR4,ELF3,ERRFI1,ETS1,FOS,FOSB,IL8,IRS1,ITGB1,MMP9,NCF1,PFKM,PTGS1,PTGS2,PTPN12,RRM2,S100A11,TERT,TGM2,THBS1,TIMP3,VAMP2,VCAN,VIL1	Akt,CEBPB,CTNNB1,EDN1,EGF,EGR1,ESR2,HIF1A,HRAS,JUN,MAP2K1,NFKB1,NFKBIA,NFkB (complex),Nfat (family),RELA,SP1,STAT1,STAT3,TP53,VEGFA
DIRAS3	enzyme	0.000249	COL2A1,FOSB,HLA-DQA1,HMGA1,TFPI2
ELF4	transcription regulator	0.000249	IL8,KLF2,KLF4,PRF1,SELL	ELF4,IFNG,NFKB1,NFkB (complex),STAT1,STAT3,STAT6
Gm-csf	group	0.000255	CD40,CD83,IL8,MMP9,MRC1,PTGS2,TRIB2	Akt,EGR1,ESR1,ESR2,Gm-csf,HIF1A,HMGB1,JUN,MAPK3,NFKB1,NFKB2,NFKBIA,NFkB (complex),P38 MAPK,PI3K (complex),RELA,Ras,SP1,SRF,STAT1,STAT3
IRF6	transcription regulator	0.000255	ALOX15B,CCL2,IL8,KLF4,PTGS2,SOCS1,TJP1	ERK1/2,ESR1,HMGB1,IL6,IL8,IRF6,NFKB1,NFKBIA,NFkB (complex),P38 MAPK,RELA,SP1,STAT1,STAT3,TLR2
H-7	chemical - kinase inhibitor	0.000255	ACAN,ANGPT2,COL1A1,FOS,ITGB1,SAA1,SELE	Ca2+,EGR1,ERK1/2,H-7,HIF1A,JUN,NFKB1,NFKBIA,NFkB (complex),NOTCH1,RELA,SOX9,SP1,STAT1,STAT3,TNF,VEGFA
thapsigargin	chemical toxicant	0.000261	ACAN,CALR,CD83,COL1A1,COL2A1,CSK,FOS,IER2,IL8,ITGB2,KLF4,MEF2C,MMP9,NFKBIA	Ca2+,ESR1,HMGB1,JUN,MAPK14,NFKB1,NFKBIA,NFkB (complex),P38 MAPK,PRKCD,REL,RELA,RELB,SOX9,SP1,STAT1,STAT3,TP53,thapsigargin
1-alpha, 25-dihydroxy vitamin D3	chemical drug	0.000264	ANGPT2,APITD1,ATG5,CDT1,CFD,CKM,EXO1,FOS,IL8,KIF20A,KLF4,KLK8,LIG1,MCM2,MCM3,MCM4,MRC1,NASP,PLD1,POLE2,PTGS2,RRM2,THBS1,TJP1,TNFAIP3	1-alpha, 25-dihydroxy vitamin D3,CAT,CEBPB,CREBBP,E2F1,E2F4,E2f,EP300,HDAC1,HIF1A,JAK2,JUN,MAPK3,NFKB1,NFKBIA,NFkB (complex),Nfat (family),RB1,RNA polymerase II,SP1,STAT1,STAT3,TP53
IL13	cytokine	0.000285	ACP5,ADORA1,CCL11,CCL2,CD40,COL1A1,CTSK,CXCL1,CXCR4,F13A1,GAS6,GSN,IL8,KITLG,LTA4H,MMP14,MMP9,MRC1,PDGFA,PTGS2,SOCS1,SWAP70,TGM2,THBS1,TIMP2,TNFRSF11A,TNS1,TRPV1	EGR1,ESR1,IL13,IL1B,IL4,Jnk,MAPK14,NFKB1,NFKBIA,NFkB (complex),PPARG,RELA,SP1,STAT1,STAT3,STAT6,TGFB1,TP53
RAF1	kinase	0.000291	BTG1,DUSP4,FAM171A1,FOS,HNRNPAB,IER2,ITGB1,LIFR,MMP9,NOP56,PTGS2,RND3,RRM2,SLC16A7,ST3GAL4,TERT,TFPI2,TGM2,TXNIP	CEBPB,EP300,ESR1,HIF1A,JUN,Jnk,MAP2K1,MAPK3,MYC,Mek,NFKB1,NFKBIA,NFkB (complex),PPARG,RAF1,RB1,RBL1,RELA,SP1,SRF,STAT1,STAT3,TP53
MAPK11	kinase	0.000292	ACP5,CALR,FOS,MYH6,PTGS2,TIMP2	ESR1,ESR2,HMGB1,IKBKB,MAPK11,MEF2A,MEF2C,NFKB1,NFKBIA,NFkB (complex),P38 MAPK,PPARG,RELA,SP1,STAT3
IL17A	cytokine	0.000305	CCL11,CCL2,CEBPD,CXCL1,ENTPD1,FOS,IL8,KLF2,MMP9,PTGS2,SELE,SPSB1,TIMP2,TNFRSF11A,VWF,ZC3H12A	ERK1/2,ESR1,HMGB1,IL17A,IL1B,JUN,NFKB1,NFKBIA,NFkB (complex),P38 MAPK,RELA,RELB,SP1,STAT3
PTHLH	other	0.000319	ACAN,COL2A1,CTSK,FOS,FOSL2,PTGS2,RGS2,TGM1	CTNNB1,Ca2+,HRAS,IL11,JUN,NFkB (complex),PTHLH,RELA,SOX9,SP1,STAT1,STAT3,TP53
LEP	growth factor	0.000337	ACLY,ANGPT2,APOM,CASP10,CCL2,CD40,CEL,CFD,COL1A1,COL2A1,EGR2,FBP2,FOS,IRS1,KHDRBS1,LDLR,LIFR,MMP14,MMP19,NCF1,NCF2,PRF1,PTGS2,SELE,STK11,TERT,THBS1,TIMP3,TRPV1	ADIPOQ,CEBPB,CREBBP,EGR1,ERK1/2,Ins1,Jnk,LEP,NFKB1,NFKBIA,NFkB (complex),NOTCH1,PPARG,RB1,RELA,SP1,STAT3,TNF
Fibrinogen	complex	0.000342	CCL2,CD40,CXCL1,IL8,MMP14	Akt,EGR1,ESR2,Fibrinogen,IL6,JUN,NFKB1,NFKBIA,NFkB (complex),PLG,RELA,RELB,SP1,STAT1,STAT3
GFI1	transcription regulator	0.00035	CD40,CELA2A,CFLAR,CXCR4,ENTPD1,IL8,IRF1,NFKBIA,NT5E,RELB,TRAF3	GFI1,IL10,IL1B,JUN,NFKB1,NFKBIA,NFkB (complex),REL,RELA,RELB,SP1,STAT1,STAT3
JUN	transcription regulator	0.000359	ACP5,ALOX12,BTG1,CCL2,CCL8,CFLAR,COL1A1,DNMT1,FOS,GAS6,HNRNPU,IL8,ITGAD,ITGB1,MMP9,MSH2,NFKBIA,PPP2R2A,PTGS2,PTPN6,RELB,SAA1,SFTPD,SNRPG,THBS1,TP73	15-deoxy-delta-12,14 -PGJ 2,Akt,EGR1,ESR2,JUN,Jnk,NFKB1,NFKBIA,NFkB (complex),PPARG,REL,RELA,RELB,SP1,STAT1,STAT3
F2RL1	G-protein coupled receptor	0.00037	CCL2,CXCL1,FOS,IL8,KITLG,PTGS2,TXNIP	ERK1/2,ESR1,F2RL1,HIF1A,IL6,JUN,NFKB1,NFKBIA,NFkB (complex),PI3K (complex),PRKCA,RELA,SP1,SRF,STAT1,STAT3,TAC1
HDAC3	transcription regulator	0.00037	ALOX5,CD82,FOS,IL8,NFKBIA,PTGS2,RELB	Akt,CTNNB1,E2F2,EGR1,ESR1,ESR2,HDAC3,Histone h4,JUN,MAPK8,NFKB1,NFKBIA,NFkB (complex),REL,RELA,RELB,SP1,STAT3,TGFB1
MAP3K14	kinase	0.00037	GTF2H4,IL8,NFKBIA,PTGS2,RELB,TNFAIP3,TRAF3	CHUK,HDAC3,JUN,MAP3K14,NFKB1,NFKB2,NFKBIA,NFkB (complex),REL,RELA,RELB,SP1
dacinostat	chemical drug	0.000372	ANGPT2,CEBPD,CFLAR,TEK
NQO2	enzyme	0.000372	CFLAR,CXCR4,MMP9,PTGS2	Akt,EGR1,ERK1/2,ESR1,ESR2,HMGB1,IKK (complex),IL6,JUN,NFKB1,NFKBIA,NFkB (complex),NQO2,P38 MAPK,RELA,SP1,STAT1,STAT3
Pam3-Cys-Ser-Lys4	chemical reagent	0.000399	ANGPT2,CCL2,CD40,CD83,IL8,MMP9,PTGS2,RGS2,SLC40A1,TRAF3	ERK1/2,ESR1,HMGB1,IL6,JUN,Jnk,NFKB1,NFKBIA,NFkB (complex),P38 MAPK,PPARG,Pam3-Cys-Ser-Lys4,RELA,SP1,STAT1,STAT3
AGER	transmembrane receptor	0.000432	BACE1,CCL2,CKM,CTSK,IL8,MMP9,PTGS2,TJP1,TXNIP	AGER,CEBPB,EGFR,EGR1,ERK,ESR1,JUN,NFKB1,NFKB2,NFKBIA,NFkB (complex),NFkB (family),PPARG,PTGS2,Ras,SP1,STAT1,STAT3,TP53,advanced glycation end-products
Tnf (family)	group	0.000454	CCL11,CCL2,CCL8,CD40,CFLAR,CXCL1,IL8,MMP9,NT5E,PTGS2,SAA1,SELE,SELL,TEK,TNFAIP3	IL1,JUN,NFKB1,NFKBIA,NFKBIB,NFkB (complex),REL,RELA,RELB,SP1,STAT3,Tnf (family)
W7	chemical reagent	0.000458	CCL2,CD83,COL2A1,FOS,IL8	Akt,EGR1,ERK1/2,ESR1,ESR2,JUN,NFKB1,NFKBIA,NFkB (complex),RELA,RELB,SP1,SRC,STAT1,STAT3,TAC1,W7
P38 MAPK	group	0.000462	AQP4,BGN,CCL11,CCL2,CD40,CD83,CFLAR,DGKA,EGR2,FOS,IL8,ITGB2,KLF4,MEF2C,MMP9,MYBPH,PTGS2,PTPN12,RND3,SELE,TERT,TIMP2,TIMP3	ERK1/2,IL18,JUN,Jnk,MYC,NFKB1,NFKBIA,NFKBIB,NFkB (complex),P38 MAPK,PPARG,RELA,SP1,STAT1,STAT3,Tgf beta
E. coli lipopolysaccharide	chemical - endogenous non-mammalian	0.00049	CCL2,CCL8,CD40,CD83,CEBPD,CXCL1,IL8,MMP9,SELE	E. coli lipopolysaccharide,IL1,IL17A,IL6,JUN,Jnk,NFKB1,NFKBIA,NFkB (complex),PPARG,RELA,SP1,STAT1,STAT3
IFNA1/IFNA13	cytokine	0.00049	CCL8,CD40,CD83,GEM,IRF1,MAP3K8,PTGS2,RARRES3,SOCS1	CREBBP,ESR1,ESR2,HMGB1,IFNA1/IFNA13,JUN,NFKB1,NFKBIA,NFkB (complex),P38 MAPK,RELA,SP1,STAT1,STAT3
poly rI:rC-RNA	chemical reagent	0.000495	CCL11,CCL2,CD40,CD83,CXCL1,FOS,IL8,IRF1,LYN,MBL2,MMP9,NFKBIA,PRKCD,PTGS2,PTPN12,RARRES3,RGS2,SELE,SERPING1,SFTPD,SLC40A1,SOCS1,THBS1,TNFAIP3,TRIM25,TRPV1	IFNB1,IFNG,IL1A,NFKB1,NFKBIA,NFkB (complex),NOTCH1,REL,RELA,RELB,STAT1,STAT3,STAT6,TNF,TP53,poly rI:rC-RNA
ATPase	group	0.000527	CD40,CTSK,MMP14
MTF2	transcription regulator	0.000527	FOXD3,KLF4,TBX3	KLF4,MTF2
PROCR	other	0.000527	ANGPT2,TEK,TJP1	F2R,HMGB1,NFkB (complex),Nfat (family),PROC,PROCR,RELA
ELF2	transcription regulator	0.000527	LYN,TEK,TIE1
actinomycin D	chemical drug	0.000533	CCL11,CCL2,CFLAR,CLEC11A,COL2A1,CXCL1,DMRT1,DUSP4,ERRFI1,ETS1,FOS,FOSL2,IL8,IRS1,PTGS2,RGS2,SELE	CTNNB1,ESR1,IL1B,JUN,LPL,MAPK8,NFKB1,NFKBIA,NFkB (complex),RELA,RELB,SP1,STAT1,STAT3,actinomycin D
Ca2+	chemical - endogenous mammalian	0.000537	ACAN,CALR,CASR,CD83,CEBPD,COL1A1,COL2A1,CXCR4,ELF3,FOS,FOSL2,IL8,IRF1,KLF4,MMP19,MMP9,NFKBIA,PTGS2,TGM1,TIMP2	CREBBP,Ca2+,E2F1,EGR1,ESR1,IL1B,JUN,MAPK14,NFKB1,NFKBIA,NFkB (complex),PRKCD,REL,RELA,RELB,SP1,STAT1,STAT3,TP53
TLR2	transmembrane receptor	0.000541	CCL2,CD40,CEBPD,HLA-DQA1,HLA-DRB1,HNRNPU,IL8,IRF1,ITGB1,KLF2,MMP9,PTGS2,SELE,SOCS1	CREBBP,IL6,JUN,MYD88,NFKB1,NFKB2,NFKBIA,NFkB (complex),RELA,SP1,STAT1,STAT3,TICAM1,TLR2
LMX1B	transcription regulator	0.000566	COL2A1,COL4A3,COL4A4,SLIT2
TRRAP	transcription regulator	0.000566	MCM3,MCM4,RBL1,TERT	E2F2,Histone h4,RELA,TRRAP
monensin	chemical - endogenous non-mammalian	0.000566	IL8,MMP9,SLC4A4,THBS1	CREBBP,EGFR,EGR1,ESR1,HDAC3,JUN,NFKBIA,NFkB (complex),RELA,STAT1,STAT3,TP53,monensin
CHUK	kinase	0.000568	ACP5,CCL11,CCL2,CCRN4L,CEBPD,DNMT1,FOS,HES6,IL8,LIFR,MMP9,NFKBIA,PTGS2,RELB,SELE,SFRP1,TNFAIP3	CHUK,IKBKB,NFKB1,NFKBIA,NFkB (complex),NOTCH1,REL,RELA,RELB,STAT3,TNF
diphenyleneiodonium	chemical reagent	0.000573	CCL2,COL1A1,FOS,IL8,MMP9,PTGS2,SELE,SELL	CEBPB,CTNNB1,ERK,ESR1,HIF1A,JUN,Jnk,MAPK8,NFKB1,NFKBIA,NFkB (complex),PI3K (complex),PPARG,PRKCD,RELA,SP1,SRF,STAT3,diphenyleneiodonium
apigenin	chemical - endogenous non-mammalian	0.000573	CCL2,DPP4,FOS,IL8,MMP9,MYH6,PTGS2,SELE	Akt,EGR1,ESR1,ESR2,HMGB1,JUN,Jnk,NFKBIA,NFkB (complex),P38 MAPK,PPARG,RELA,SP1,STAT3,TP53,apigenin
F10	peptidase	0.000602	CCL2,IL8,NFKBIA,SELE,TNFAIP3	CTNNB1,ESR1,F10,F2,F2R,HMGB1,JUN,MAPK8,NFKB1,NFKBIA,NFkB (complex),Nfat (family),PROC,RELA,SP1,STAT3
wortmannin	chemical - kinase inhibitor	0.000612	CCL2,CEBPD,CFLAR,CKB,COL1A1,FOS,GUCY2C,IL8,IRF1,IRS1,MMP14,MMP9,NT5E,PTGS2,SELE,SOCS2	CEBPB,CREBBP,E2F1,EGR1,ERK,ESR1,ESR2,IL1B,JUN,MAP2K1,NFKB1,NFKBIA,NFkB (complex),PPARG,RELA,SP1,STAT3,TP53,wortmannin
RET	kinase	0.000619	CCL2,COL1A1,CXCL1,CXCR4,FOS,IL8,MMP14,MMP9,SELL,TIMP3	Akt,CEBPB,EGR1,ERK,ERK1/2,ESR1,ESR2,HIF1A,IKBKB,JUN,NFKB1,NFKBIA,NFkB (complex),PI3K (complex),PPARG,RELA,RET,SP1,SRF,STAT3
FAS	transmembrane receptor	0.000619	AIM1,BGN,BTG3,CCL2,CD22,CD83,CD93,CFLAR,COL1A1,COL8A1,CXCL1,EGR2,FAIM2,FOS,FOSB,IL8,LDLR,MEF2C,MMP9,NFKBIA,NFKBIE,PSTPIP1,RDX,RGS3,STK17B,TRAF3	CTNNB1,ERK1/2,ESR1,FAS,FASLG,FN1,HMGB1,MAPK14,NFKB1,NFKBIA,NFkB (complex),P38 MAPK,RELA,SP1,STAT1,STAT3,TP53
lysophosphatidic acid	chemical - other	0.000624	CACNA2D1,CCL11,CCL2,FOS,IL8,MMP9,PPP1R3B,PTGS2,SOCS1	HMGB1,IL10,IL2,JUN,Jnk,MYC,NFKB1,NFKBIA,NFkB (complex),PPARG,RELA,SP1,STAT1,STAT3,Tgf beta,lysophosphatidic acid
cholecalciferol	chemical - endogenous mammalian	0.000624	ACP5,ALOX5,CCL2,CD40,CD83,COL1A1,CTSK,MYH6,MYO6	IL10,JUN,NFKB1,NFKBIA,NFkB (complex),RELA,STAT1,STAT3,TNFSF11,cholecalciferol
Salmonella enterica serotype abortus equi lipopolysaccharide	chemical toxicant	0.000654	CCRN4L,CFLAR,CXCL1,FFAR2,GEM,IRF1,LRRC8C,MAP3K8,PLD1,PTGS2,RAPGEF2,SFMBT2,TFPI2,THBS1,TMPO,TNIP3	IL6,NFkB (complex),RELA,SP1,STAT1,STAT3,Salmonella enterica serotype abortus equi lipopolysaccharide
PDGFB	growth factor	0.000657	COL1A1,FOS,IL8,KLF2,MMP9,MYL6,PTGS2,THBS1	CEBPB,EGR1,ERK,ERK1/2,ESR1,HIF1A,JUN,MAPK3,NFKBIA,NFkB (complex),PDGFB,PI3K (complex),PPARG,RELA,SP1,SRF,STAT1,STAT3
15-deoxy-delta-12,14 -PGJ 2	chemical - endogenous non-mammalian	0.000678	CCL2,CEBPD,CFLAR,COL1A1,DGKA,FOS,IL8,IRF1,MMP9,NFKBIA,PTGS2,RARRES3,SELE,SOCS1	15-deoxy-delta-12,14 -PGJ 2,CREBBP,E2F1,EGR1,IKBKB,IL10,NFKB1,NFKBIA,NFkB (complex),REL,RELA,RELB,SP1,STAT1,STAT3,TP53
TICAM1	other	0.000678	CCL2,CD40,CEBPD,CFLAR,IL8,IRF1,MCM2,MEFV,NFKBIA,PTGS2,RELB,SELE,SOCS1,TNFAIP3	CREBBP,HMGB1,Interferon alpha,JUN,NFKB1,NFKBIA,NFkB (complex),NOTCH1,REL,RELA,RELB,SP1,STAT1,STAT3,TICAM1,TNF
TSLP	cytokine	0.000688	CCL11,CD40,CD83,IL8,SELE,SELL	ESR1,HMGB1,IFNG,IL10,IL4,Jnk,NFKB1,NFKBIA,NFkB (complex),P38 MAPK,PPARG,RELA,SP1,STAT1,STAT3,STAT6,TSLP
histamine	chemical - endogenous mammalian	0.000762	CCL2,CD40,CXCR4,FOS,HRH3,IL8,LDLR,PTGS2,SELE,TJP1	HMGB1,IL1,IL10,IL1B,IL2,IL6,NFKB1,NFKBIA,NFkB (complex),RELA,SP1,STAT1,STAT3,histamine
pyrrolidine dithiocarbamate	chemical reagent	0.000768	CCL2,CD40,COL1A1,CXCR4,IL8,IRF1,MMP9,NFKBIA,PRF1,PTGS2,SELE	JUN,Jnk,NFKB1,NFKBIA,NFkB (complex),PPARG,PRKCD,REL,RELA,RELB,SP1,STAT3,pyrrolidine dithiocarbamate
TNFRSF1A	transmembrane receptor	0.000805	ABCC1,ANGPT2,BACE1,CCL2,CFLAR,IL8,MMP14,MMP9,PDGFA,SAA1,SELE,SELL	HMGB1,IL6,JUN,MYC,NFKB1,NFKB2,NFKBIA,NFKBIB,NFkB (complex),NOTCH1,RELA,SP1,STAT1,STAT3,TNF,TNFRSF1A,TNFRSF1B,Tgf beta,Tnf (family)
interferon beta-1a	biologic drug	0.000807	CST7,CXCR4,EIF2B1,FCER1G,IGHM,IRF1,MMP9,NCF2,NFKBIA,PGAM1,RPL3,RPS19,SERPING1	CREBBP,JUN,NFKBIA,NFkB (complex),STAT1,STAT3,interferon beta-1a
NFkB (family)	group	0.000824	IL8,MMP9,PTGS2,TNFAIP3	NFKB1,NFKB2,NFkB (complex),NFkB (family),RELA,RELB
PTGER1	G-protein coupled receptor	0.000824	EGR2,FOS,IL8,PTGS2	AGT,EGFR,EGR1,ESR1,IFNG,JUN,NFKB1,NFKBIA,NFkB (complex),PPARG,PTGER1,PTGS2,RELA,SP1,STAT1,STAT3,STAT6,TP53,prostaglandin E2
EDNRA	transmembrane receptor	0.000824	COL1A1,FOS,SELL,TIMP2	EDNRA,ESR1,HIF1A,JUN,PI3K (complex),RELA,SRF
EPHA2	kinase	0.000824	MMP9,SELE,SLIT2,TJP1
KNG1	other	0.000833	CALR,COL1A1,FOS,IL8,PTGS1,PTGS2	CEBPB,CREBBP,Ca2+,EGFR,EGR1,EP300,ESR1,HIF1A,IL1,JUN,KNG1,NFKB1,NFKBIA,NFkB (complex),RELA,RNA polymerase II,SOX9,SP1,STAT1,STAT3,TP53,VEGFA
CGA	other	0.000833	DMRT1,IL8,MMP14,PTGS2,TIMP2,TIMP3	CGA,JUN,NFKB1,NFKBIA,NFkB (complex),RELA,SP1
CCL5	cytokine	0.000882	CCL2,CD40,CD97,FOS,HMGA1,IER2,IL8,MMP19,MMP9	CCL5,CREBBP,ERK1/2,ESR1,IL6,JUN,Jnk,NFKB1,NFKB2,NFKBIA,NFkB (complex),PPARG,RELA,Ras,SP1,STAT1,STAT3
EP300	transcription regulator	0.000914	CCL2,CFLAR,CKM,COL2A1,GK,IL8,MCM3,MEF2C,MGMT,MSH2,PDGFA,PRKCD,PTGS2,TERT,TXNIP	CEBPB,CREBBP,E2F1,E2F2,EP300,ESR1,ESR2,Histone h4,JUN,MYC,NFkB (complex),RB1,RELA,RNA polymerase II,SP1,STAT1,TP53,YY1
hydrocortisone	chemical - endogenous mammalian	0.000941	AQP4,CCL2,CD40,CEBPD,CFD,CXCR4,IL8,NFKBIA,PTGS1,PTGS2,SELE,TNFAIP3,VAMP2	IL1A,JUN,Jnk,NFKB1,NFKBIA,NFkB (complex),NOTCH1,PPARG,RELA,SP1,STAT1,STAT3,TNF,dexamethasone,hydrocortisone
doxorubicin	chemical drug	0.000949	A3galt2,ABCC1,BTG1,CD40,CHEK1,CKM,DNMT1,ELF3,EXO1,FOS,KIF20A,MEF2C,MRC1,NFKBIA,PFKM,PSAP,PTGS2,RCN1,RRM2,S100A11,TERT,TP73	E2F1,E2f,EP300,HDAC3,JUN,Jnk,MYC,NFkB (complex),PPARG,RB1,RELA,RNA polymerase II,SP1,STAT1,STAT3,TP53,doxorubicin
let-7	microRNA	0.00095	BUB1,CDCA7,CDT1,CHEK1,COL1A1,FANCD2,GZF1,MCM2,MCM3,MCM4,MCM6,RRM2
OXT	other	0.000989	FOS,MEF2C,MYH6,PTGS2,RGS2	CTNNB1,HDAC4,JUN,NFkB (complex),OXT,RELA,SP1,STAT3,dinoprost,prostaglandin E2
TYROBP	transmembrane receptor	0.001	CCL2,CD40,CD83,IL8,ITGB1,NOD2	IL10,IL1B,JUN,NFKB1,NFKBIA,NFkB (complex),NOTCH1,RELA,SP1,STAT1,STAT3,TNF,TYROBP
IL10	cytokine	0.00101	CCL11,CCL2,CD40,CD83,CFLAR,COL1A1,CXCR3,CXCR4,ELAVL1,FCER1G,FOS,IL8,IRF1,KITLG,MAP3K8,MEFV,MMP9,MRC1,PTGS2,SELE,SELL,SELPLG,SOCS1,TERT,VCAN	HMGB1,IFNG,IL10,IL2,IL4,JUN,Jnk,NFKB1,NFKBIA,NFkB (complex),PPARG,RELA,SP1,STAT1,STAT3,STAT6
LAMA5	other	0.00102	FGF4,MMP14,MMP9
XPA	other	0.00102	FOS,PTGS1,PTGS2
murabutide	chemical reagent	0.00102	CD40,CD83,MRC1	ESR1,HMGB1,IL10,JUN,NFKB1,NFKBIA,NFkB (complex),P38 MAPK,RELA,STAT1,STAT3,murabutide
indomethacin	chemical drug	0.00109	A3galt2,ALOX5,ANGPT2,BACE1,CCL2,CXCR4,ELF3,FOS,LDLR,MMP14,MRC1,PTGS1,PTGS2,RCN1,S100A11,SELL,TEK,TFPI2,VCAN	CEBPB,CTNNB1,EGF,ERK1/2,ESR1,HIF1A,JUN,MYC,NFKBIA,NFkB (complex),PI3K (complex),PTGS2,RELA,SP1,SRF,STAT3,TP53,indomethacin,prostaglandin E2
IL6R	transmembrane receptor	0.0011	ABCC1,CCL2,IL8,IRF1,MMP9,PTGS2,SAA1,TNFRSF11A	CREBBP,ESR1,HIF1A,IL6,IL6R,JAK2,JUN,NFKB1,NFKBIA,NFkB (complex),PI3K (complex),RELA,SP1,SRF,STAT1,STAT3
JAK2	kinase	0.0011	CCL2,FOS,IL8,IRF1,LYN,PTGS2,SET,THBS1	CEBPB,CREBBP,EGFR,EGR1,ERK,ESR1,HIF1A,JAK2,JUN,MAPK3,NFKBIA,NFkB (complex),PPARG,RELA,SOCS1,SP1,STAT1,STAT3
CpG ODN 1826	chemical reagent	0.0011	CCL2,CD40,CD83,IL8,NCF1,NCF2,RGS2,TRPV1	CpG ODN 1826,ESR1,ESR2,HMGB1,IL2,Interferon alpha,MAPK14,NFKB1,NFKBIA,NFkB (complex),P38 MAPK,RELA,STAT1,STAT3,TP53
tacrolimus	chemical drug	0.00111	CCL2,COL1A1,COL2A1,CXCR4,ETV1,FOS,FOSB,HELLS,IL8,LBR,MARCKSL1,NFKBIA,PRF1,PTGS2,SELL,SLIT2,TJP1	ESR1,HIF1A,IFNG,JUN,NFKB1,NFKBIA,NFkB (complex),PI3K (complex),REL,RELA,RELB,SRF,STAT1,STAT3,STAT6,TAC1,tacrolimus
TGFB3	growth factor	0.00113	COL1A1,ETS1,FOS,FOSB,FOSL2,LTBP2,THBS1,TIMP3,TJP1,TNS1	CTNNB1,EGR1,ERK1/2,ESR1,FGF2,HRAS,JUN,MAPK8,NFKBIA,NFkB (complex),RELA,RNA polymerase II,SP1,STAT1,STAT3,TGFB3,TP53,beta-estradiol
staurosporine	chemical - kinase inhibitor	0.00113	CKM,COL1A1,DFFB,FOS,IL8,ITGB2,MMP9,NCF1,PTGS2,SELE	CTNNB1,EGR1,EP300,ESR1,JUN,Jnk,MAPK8,NADPH oxidase,NFKB1,NFKBIA,NFkB (complex),PPARG,PRKCD,RELA,SP1,SRC,STAT1,STAT3,staurosporine
lipid A	chemical toxicant	0.00113	CCL2,CD40,IL8,LYN,PRKCD,PTPRC,THBS1	CCL5,ESR1,ESR2,HMGB1,IFNB1,IFNG,IL1B,NFKB1,NFKBIA,NFkB (complex),RELA,SP1,STAT1,STAT3,STAT6,TP53,lipid A
thioctic acid	chemical drug	0.00113	ABCC1,ANGPT2,CCL2,FOS,IL8,SELE,TRPV1	CHUK,ERK1/2,ESR1,HDAC3,HMGB1,Jnk,NFKB1,NFKBIA,NFkB (complex),P38 MAPK,PPARG,RELA,SP1,STAT3,histamine,thioctic acid
troglitazone	chemical drug	0.00114	ACSL6,ALAD,CCL2,CEBPD,CFD,CFLAR,CKM,COL1A1,DGKA,ETS1,FOS,IL8,IRS1,MGMT,MMP9,NCF1,NFKBIA,PTGS2,PTPN11,SELE,TERT	CEBPB,ERK,ESR1,JUN,Jnk,NFKB1,NFKBIA,NFkB (complex),NOTCH1,Nfat (family),NfkB1-RelA,PPARG,PRKCA,RELA,SP1,STAT3,TNF,troglitazone
COL1A1	other	0.00115	CCL2,COL1A1,CXCR4,SELE	COL1A1,CTNNB1,ITGB1,STAT1
silicon dioxide	chemical drug	0.00115	CCL2,E2F4,FOS,IL8	Ca2+,IL18,IL1A,IL1B,JUN,NFKB1,NFKBIA,NFKBIB,NFkB (complex),RELA,SOX9,SP1,STAT3,silicon dioxide
Cg	complex	0.00119	ARHGAP22,BTG1,BTG3,CCL2,CEBPD,CXCR4,GDF10,HLA-DQA1,IL8,ITGB1,LDLR,MMP19,MMP9,NR5A2,PTGS1,PTGS2,RGS2,RPS6KB1,SLC4A4,TFPI2,TM4SF1,UNG,VCAN	Akt,Cg,EGR1,ESR1,ESR2,IL6,JUN,NFkB (complex),RELA,RNA polymerase II,SP1,STAT1,STAT3,beta-estradiol,prostaglandin E2
Ro31-8220	chemical - kinase inhibitor	0.00119	CCL2,COL1A1,DUSP4,IL8,ITGB1,PTGS2	CTNNB1,ERK1/2,ESR1,FN1,HDAC3,HIF1A,JUN,MAPK3,MAPK8,NFKBIA,NFkB (complex),RELA,Ro31-8220,SP1,STAT1,STAT3,TP53
TRAF2	enzyme	0.00122	CCL2,CR2,FFAR2,IL8,ITGB1,KLF2,MMP9,SELE,TNFAIP3	CD40,CHUK,HDAC3,NFKB1,NFKBIA,NFkB (complex),REL,RELA,RELB,STAT3,TRAF2
camptothecin	chemical toxicant	0.00123	AIM1,BTG3,CCL2,CD22,CD40,CD83,CD93,CFLAR,CHEK1,EGR2,FOS,FOSB,HLA-DQA1,LDLR,MEF2C,NFKBIE,PSTPIP1,RBL1,RDX,RECQL4,RGS3,STK17B,TP73,TRAF3	Akt,CREBBP,E2F1,EGR1,ESR1,ESR2,HMGB1,JUN,NFKB1,NFKBIA,NFkB (complex),P38 MAPK,RELA,RNA polymerase II,SP1,STAT3,TP53,camptothecin
PGF	growth factor	0.00124	ALOX5,CCL2,CXCR4,IL8,MMP9	Akt,EGR1,ERK1/2,ESR1,ESR2,HIF1A,HMGB1,JUN,Jnk,NFKB1,NFKBIA,NFkB (complex),P38 MAPK,PGF,PPARG,RELA,SP1,STAT3,VEGFA
PRKAA1	kinase	0.00124	IL8,MMP9,NCF1,NCF2,NFKBIA	CEBPB,NFKB1,NFKB2,NFKBIA,NFkB (complex),PRKAA1,PRKCZ,REL,RELA,RELB,SP1,STAT6,palmitic acid
DACH1	transcription regulator	0.00124	FOS,IER2,KLF4,MEF2C,TNFAIP3
epicatechin gallate	chemical drug	0.00124	IL8,LYN,MGMT,PTGS2,TP73	Akt,CTNNB1,E2F1,EGR1,EP300,ESR1,ESR2,JUN,MAPK8,MYC,NFKB1,NFKBIA,PRKCD,RELA,SP1,STAT3,TP53,epicatechin gallate
amphetamine	chemical drug	0.00124	BUB1,DCC,FOS,FOSB,FOSL2,RDX,RGS2,RGS3,SELL,TNFAIP3
TCF	group	0.00124	AIM1,CTNND2,F13A1,FOS,IRS1,LMO2,PTCH1,PTGS2,RCN1,SAA1	CTNNB1,HDAC1,JUN,MYC,TCF,TP53
Gsk3	group	0.0013	ACAN,CD40,CFLAR,COL2A1,FOS,IRS1,PTGS2	CTNNB1,ERK1/2,Gsk3,HDAC1,JUN,MYC,NFATC2,NFKB1,NFKBIA,NFkB (complex),Nfat (family),REL,RELA,RELB,SP1,STAT3,TCF,TP53
CAT	enzyme	0.0013	ATG5,CCL2,COL1A1,IL8,MMP9,PTGS2,THBS1	CAT,CEBPB,CTNNB1,EGFR,EGR1,ERK,ESR1,HIF1A,JAK2,JUN,MAPK8,NFKB1,NFKBIA,PPARG,RELA,SP1,STAT1,STAT3,VEGFA
RELB	transcription regulator	0.0013	CCL11,CD40,IGHM,IL8,NFKBIA,PTGS2,RELB	JUN,NFKB1,NFKB2,NFKBIA,NFkB (complex),RELA,RELB,SP1
ITGB1	transmembrane receptor	0.00135	CCL2,COL1A1,FOS,IGHM,MMP9,RAC2,THBS1,TIMP2,TNFAIP3	CTNNB1,Collagen type IV,EGFR,EGR1,ERK1/2,ESR1,FN1,IL1B,ITGB1,JUN,NFKB1,NFKBIA,NFkB (complex),RELA,SP1,STAT1,STAT3,TP53
arachidonic acid	chemical - endogenous mammalian	0.00136	CD40,CD83,FOS,LDLR,MRC1,NFKBIA,PLD1,PTGS1,PTGS2,RGS2	ESR1,HIF1A,JUN,MAPK14,NFKB1,NFKBIA,NFkB (complex),PI3K (complex),PRKCA,RELA,SP1,SRF,STAT1,STAT3,TP53,arachidonic acid,prostaglandin E2
E2f	group	0.0014	E2F4,ITGB1,MCM2,MCM6,RBL1,RRM2,TGM1,USP37	E2F1,E2F4,E2f,HDAC1,RB1,TP53
rottlerin	chemical toxicant	0.0014	COL1A1,IL8,ITGB1,MMP9,PRKCD,PTGS2,RGS2,TJP1	EGR1,ESR1,HDAC3,HIF1A,JUN,MAPK3,NFKB1,NFKBIA,NFkB (complex),NOTCH1,PRKCD,RELA,SRC,STAT1,STAT3,TNF,TP53,rottlerin
SELPLG	other	0.00141	CCL2,CXCR4,FOS,HCK,IL8,PRKCD	IFNG,IL17A,IL4,IL6,NFKB1,NFKBIA,NFkB (complex),RELA,SELPLG,SP1,STAT1,STAT3,STAT6
TXN	enzyme	0.00141	CD40,FOS,IL8,MMP9,NFKBIA,SELL	HMGB1,IFNG,JUN,Jnk,NFKB1,NFKBIA,NFKBIB,NFkB (complex),PPARG,REL,RELA,RELB,SP1,STAT1,STAT3,STAT6,TXN,Tnf (family)
butyric acid	chemical - endogenous mammalian	0.00143	CD83,DEK,DNM1,FFAR2,FOS,HLA-DRB1,IL8,IRF1,IRS1,NFKBIA,PTGS1,PTGS2,TGM1,TGM2,TRPV1	CREBBP,Ca2+,E2F1,EGR1,ESR1,HDAC3,IL6,MAPK14,NFkB (complex),RELA,SOX9,SP1,STAT1,STAT3,TP53,butyric acid
prostaglandin E3	chemical - endogenous mammalian	0.00146	PTGS1,PTGS2
RAR-RXR	complex	0.00146	IRF1,TGM2
FRZB	other	0.00146	ACAN,COL2A1
Mi2	group	0.00146	ACP5,CTSK
mir-489	microRNA	0.00146	DEK,PTPN11
DTNA	other	0.00146	AQP4,KCNJ10
CXCL11	cytokine	0.00146	CXCR3,MMP9
ADAMTS5	peptidase	0.00146	BGN,VCAN
epoxyeicosatrienoic acid	chemical - other	0.00146	ALOX5,PTGS2
RAC1	enzyme	0.00149	ACAN,ACP5,CKM,COL2A1,FOS,GSN,ITGB1,MMP14,MMP9,PTGS2	CTNNB1,ESR1,HDAC1,HRAS,JUN,MYC,Mek,NFkB (complex),RAC1,SP1,SRF,STAT1,STAT3,TCF,TP53,VCL
daidzein	chemical drug	0.00149	AIF1,CCL2,CXCR3,FERMT3,FOSB,HLA-DQA1,ITGB2,LDLR,PTGS2,PTPN6	CEBPB,EGR1,ERK,ESR1,ESR2,IL6,JUN,LDL,NFKBIA,NFkB (complex),PPARG,RELA,RNA polymerase II,SP1,STAT1,STAT3,TP53,beta-estradiol,daidzein
FLT3LG	cytokine	0.00149	CD40,CD79A,CD83,CD97,PTPRC,SOCS1,TERT	FLT3LG,HMGB1,IL4,IL5,Interferon alpha,JUN,NFKB1,NFKBIA,NFkB (complex),RELA,STAT1,STAT3,STAT6
aspirin	chemical drug	0.0015	CCL2,CD40,CXCL1,CXCR4,MMP9,NCF1,PTGS1,PTGS2,SELL	Akt,EGR1,ESR2,IL10,IL18,JUN,NFKB1,NFKBIA,NFKBIB,NFkB (complex),PLG,PTGS2,RELA,SP1,STAT1,STAT3,TP53,aspirin
EPAS1	transcription regulator	0.00152	ANGPT2,ATG5,CXCR4,FABP2,GBE1,LDLR,MMP14,SFTPD,TEK,TERT,TNFAIP3,UNG
PRKCZ	kinase	0.00154	CCL11,ETS1,IL8,MMP9,NFKBIA	ERK1/2,ESR1,IKBKB,JUN,Mek,NFKB1,NFKBIA,NFkB (complex),PRKCZ,REL,RELA,RELB,SP1,SRF,STAT1,STAT3
PD 123319	chemical drug	0.00154	ANGPT2,COL1A1,NCF2,PTGS2,STK11	AGT,EGR1,JUN,NFKB1,PD 123319,PPARG,STAT1
bryostatin 1	chemical drug	0.00154	CD22,CD40,CXCR4,IL8,PRKCD	CREBBP,IL1B,IL6,JUN,NFKB1,NFKBIA,NFkB (complex),RELA,SP1,STAT1,STAT3,bryostatin 1
C5	cytokine	0.00154	CCL2,CXCL1,IL8,ITGB1,ITGB2,MBL2,NFIX,NFKBIA,RGS3,SELE,TNFAIP3	C5,ESR1,HIF1A,IL1,IL1B,JUN,NFKB1,NFKBIA,NFkB (complex),NOTCH1,PI3K (complex),RELA,SP1,SRF,STAT3,TNF
reactive oxygen species	chemical toxicant	0.00154	ABCC1,CCL2,CXCR4,ETS1,IL8,PRF1,PTGS2,TERT,TNFAIP3,TP73,TRPV1	Akt,EGR1,ERK1/2,ESR2,Ikb,JUN,Jnk,NFKB1,NFKBIA,NFkB (complex),PPARG,REL,RELA,RELB,SP1,STAT3,reactive oxygen species
RHO	G-protein coupled receptor	0.00157	CEBPD,FOS,HCLS1,MEF2C,NT5E,SERPING1,SPOCK1,TNFAIP3
magnolol	chemical - endogenous non-mammalian	0.00157	FOS,IL8,MMP9,PTGS2	Akt,CREBBP,CTNNB1,EGR1,ESR1,ESR2,HIF1A,IKK (complex),JUN,MAPK1,MAPK8,NFKB1,NFKBIA,NFkB (complex),RELA,SP1,STAT3,TCF,magnolol
piceatannol	chemical - endogenous non-mammalian	0.00157	CCL2,MMP9,PTGS2,TIMP2	EGR1,ERK1/2,ESR1,HMGB1,JUN,NFKB1,NFKBIA,NFkB (complex),P38 MAPK,RELA,RELB,SP1,SRC,STAT1,STAT3,piceatannol
piperine	chemical drug	0.00157	IRF1,MMP14,MMP9,PTGS2	Akt,EGR1,ESR2,JUN,NFKB1,NFKBIA,PPARG,RELA,SP1,curcumin,piperine
RETN	other	0.00166	CCL2,FOS,LDLR,PTGS2,SELE,TRAF3	CTNNB1,D-glucose,EGR1,ERK1/2,ESR1,IL6,JUN,LDL,LEP,NFKB1,NFKBIA,NFkB (complex),PPARG,RELA,RETN,SP1,SP3,STAT1,STAT3
ADRB	group	0.00167	ARHGEF3,CD40,CFLAR,E2F4,ENDOD1,KLF4,MMP9,NFKBIA,RBL2,SLC40A1,TEK,TRAF3,TRIM54	ADRB,ESR1,HMGB1,NFKBIA,NFkB (complex),P38 MAPK,STAT3
WNT5A	cytokine	0.0017	CD40,COL2A1,CXCR4,IL8,IRF1,PTGS2,RBL2	Ca2+,IL1B,IL6,Jnk,NFATC2,NFKB1,NFKBIA,NFkB (complex),PPARG,RELA,SOX9,SP1,STAT1,STAT3,WNT5A
Go 6976	chemical - kinase inhibitor	0.0017	CD83,ETS1,FOS,IL8,ITGB1,MMP9,NFKBIA	CSF3,ESR1,Go 6976,HIF1A,JUN,MAPK3,Mek,NFKB1,NFKBIA,NFkB (complex),PRKCA,RELA,SP1,SRF,STAT1,STAT3
PRKAG3	kinase	0.00172	ACSL6,ASPH,BACE1,CD93,DLAT,GBE1,KLF2,KLF4,MAP2K6,MID1IP1,OXCT1,POLE4,PPP1R14B,SLC40A1,ZC3H11A
SP600125	chemical - kinase inhibitor	0.00172	ALOX5,CCL2,CD83,COL1A1,COL8A1,CXCL1,DNMT1,IL8,IRS1,LDLR,MMP9,MYH6,PTGS2,SELE,THBS1	CAT,ERK1/2,ESR2,IL1B,JUN,Jnk,MAP2K6,NFKB1,NFKBIA,NFkB (complex),Nfat (family),PPARG,RELA,SP1,SP600125,STAT1,STAT3,TP53
naringin	chemical - endogenous non-mammalian	0.00174	CCL2,IL8,MMP9	CEBPB,ERK,ESR1,ESR2,IL6,IL8,NFKBIA,NFkB (complex),PPARG,RELA,SP1,STAT1,STAT3,TP53,naringin
TIP60	complex	0.00174	MCM3,MCM4,RBL1	E2F1,E2F2,EP300,Histone h4,JUN,MYC,RELA,SP1,TIP60,TP53
VCL	enzyme	0.00174	ACAN,COL2A1,ITGB1	CTNNB1,HDAC1,JUN,MYC,TCF,TP53,VCL
RUVBL1	transcription regulator	0.00174	MCM3,MCM4,RBL1	E2F2,Histone h4,RELA,RUVBL1,TIP60,TP53
capsazepine	chemical toxicant	0.00174	FOS,IL8,PTGS2	Ca2+,ERK1/2,IL8,JUN,NFKB1,NFKBIA,NFkB (complex),RELA,SOX9,SP1,STAT3,TAC1,capsazepine,prostaglandin E2
ciglitazone	chemical drug	0.00175	CCL2,CFLAR,CXCL1,DGKA,NFKBIA,PTGS2,SELE,TGM1	EGR1,ERK1/2,ESR1,HMGB1,JUN,LDL,NFKB1,NFKBIA,NFkB (complex),P38 MAPK,REL,RELA,RELB,SP1,STAT1,STAT3,ciglitazone
tunicamycin	chemical - endogenous non-mammalian	0.00176	ACAN,CALR,CASR,COL1A1,COL2A1,EDEM1,KLF4,MMP9,NFKBIA,PTGS2,RRS1,TJP1	CTNNB1,ERK1/2,ESR1,HDAC1,JUN,MAPK14,MYC,NFKB1,NFKBIA,NFkB (complex),REL,RELA,RELB,SP1,STAT1,STAT3,TCF,TP53,tunicamycin
SRC	kinase	0.00181	CCL2,CKM,FGF4,FOS,IL8,LDLR,MMP9,PRKCD,PTGS2,TFPI2,TNFRSF11A	CEBPB,ESR1,ESR2,JUN,MAP2K1,MAP2K6,MAPK14,NFKB1,NFKB2,NFkB (complex),Nfat (family),RELA,Ras,SP1,SRC,STAT1,STAT3,TP53
SP3	transcription regulator	0.00189	ALOX15B,ANGPT2,COL1A1,COL2A1,DNM1,FOS,ITGAD,LDLR,PRKCD,PTGS1,PTGS2,RBL1,TERT,TGM1
STAT3	transcription regulator	0.00191	ANGPT2,CCL11,CCL2,CD40,CD83,CEBPD,DNMT1,FCER1G,FOS,HLA-DQA1,HLA-DRB1,IL8,IRF1,ITGB2,KLF4,MMP9,PEG10,PTGS2,PTPN6,SAA1,SOCS1,TERT,VCAN	CREBBP,EGR1,ERK1/2,ESR1,HMGB1,IFNG,IL10,IL6,JUN,NFKB1,NFKBIA,NFkB (complex),RELA,SP1,STAT1,STAT3,STAT6
hydrogen peroxide	chemical - endogenous mammalian	0.00193	ALOX5,BUB1,CCL2,CCNH,CFD,COL1A1,CXCR4,DNAJA2,DNMT1,DUSP4,E2F4,ETS1,FOS,IL8,IRS1,KITLG,KLF2,KLF4,LDLR,MCM2,NAT10,PTGS2,RCN1,RSL1D1,TGM2,TXNIP,UNG	CEBPB,ERK,ERK1/2,ESR1,F2RL1,HIF1A,JUN,Jnk,NFKBIA,NFkB (complex),PI3K (complex),PPARG,RELA,SP1,SRF,STAT3,hydrogen peroxide
advanced glycation end-products	chemical - endogenous mammalian	0.00194	CCL2,IL8,KLF2,MMP9,PTGS2,SLIT2	Akt,EGR1,ERK1/2,ESR2,HIF1A,JUN,MAPK3,NFKB1,NFKB2,NFKBIA,NFkB (complex),NFkB (family),RELA,SP1,STAT1,STAT3,advanced glycation end-products
capsaicin	chemical drug	0.00194	FOS,IL8,KITLG,MMP14,MMP9,PTGS2,TRPV1	Akt,CEBPB,CTNNB1,EGR1,ERK,ESR1,ESR2,HIF1A,IL10,JUN,MAPK3,MAPK8,NFKB1,NFKBIA,NFkB (complex),PPARG,RELA,SP1,STAT1,STAT3,capsaicin
INSIG1	other	0.00195	ACLY,ACSS2,CXCL1,CXCR4,HLA-DQA1,LDLR,MRC1,PLD1,PRF1,PTGS1,SELPLG
arsenic trioxide	chemical drug	0.00195	DNMT1,IL8,IRF1,ITGB1,MMP9,NCF1,NFKBIA,PTGS2	JUN,Jnk,NFKB1,NFKBIA,NFkB (complex),NOTCH1,PPARG,RELA,RELB,SP1,STAT1,STAT3,TNF,arsenic trioxide
CEACAM1	other	0.00207	ANGPT2,IL8,TEK,TIE1	CEACAM1,NFKB1,NFKBIA,NFkB (complex),NOTCH1,RELA,TNF
IL19	cytokine	0.00207	CCL2,CXCR4,MMP9,SOCS1	CREBBP,IL19,IL6,Ikb,JUN,NFKB1,NFKBIA,NFkB (complex),PRKCA,RELA,SP1,STAT1,STAT3,reactive oxygen species
sorafenib	chemical drug	0.00207	ATG5,CFLAR,IL8,ZEB1	Akt,EGR1,ERK1/2,ESR2,JUN,NFKBIA,NFkB (complex),RELA,SP1,STAT3,sorafenib
bucladesine	chemical toxicant	0.00208	ACAN,ATP7B,CR2,CXCR4,EGR2,ERRFI1,FOS,FOSL2,GEM,IL8,ITGB2,KITLG,LDLR,MMP14,MMP9,PTCH1,PTGS1,PTGS2,RBL1,RGS2,TIMP2	AGT,Akt,Ca2+,EGR1,ESR1,ESR2,HGF,JUN,MAPK14,NFKB1,NFKBIA,NFkB (complex),PPARG,RELA,SNAI2,SOX9,SP1,STAT1,STAT3,TP53,bucladesine
OSM	cytokine	0.00208	ABCC1,ANGPT2,BRD8,CCL11,CCL2,CEBPD,CKM,COL2A1,COL8A1,COX6B1,CXCL1,ECM2,EVPL,FAM171A1,FOS,IL8,IRF1,IRS1,LDLR,LIFR,MGMT,MMP9,PDGFA,PTPN11,SAA1,SELE,SERPING1,SOCS1,STK4,TERT,TIMP3,TM4SF1,TNFRSF11A	CREBBP,ERK1/2,IL6,JUN,NFKB1,NFKBIA,NFkB (complex),OSM,RELA,SP1,STAT1,STAT3
Ins1	other	0.00216	ALAD,CEBPD,CFD,CKM,COL1A1,E2F4,EGR2,ERRFI1,FBP2,FOS,GK,IRS1,LDLR,LIFR,PTGS2,RBL1,RBL2,RPS6KB1,RRM2,SOCS2,TIMP2,TIMP3,VAMP2	CEBPB,CTNNB1,ERK,ESR1,Ins1,JUN,LEP,MAP2K1,MAPK14,NFKB1,NFKBIA,NFkB (complex),NOTCH1,PPARG,RELA,SP1,SP3,STAT1,STAT3,TNF,TP53
MMP9	peptidase	0.00219	CCL11,CXCR4,FOS,ICAM5,ITGB1,MMP14,TJP1	Akt,CTNNB1,EGR1,ESR2,FN1,IL1B,JUN,MMP9,MYC,NFKB1,NFKBIA,NFkB (complex),NOTCH1,RELA,SP1,TNF,TP53,Tgf beta
5-azacytidine	chemical drug	0.00219	COL1A1,MGMT,PTGS2,RRM2,TERT,TGM2,TP73	5-azacytidine,CTNNB1,E2F2,EP300,HDAC1,HDAC2,Histone h4,RB1,RELA,SP1
NOTCH1	transcription regulator	0.00227	CD82,CEBPD,CFD,CKM,COL1A1,FOS,FOSB,IL8,ITGB1,PTGS2,RELB,SOX10,TEK,TIE1	CTNNB1,ESR1,HIF1A,JUN,MAPK3,MAPK8,NFKB1,NFKBIA,NFkB (complex),NOTCH1,REL,RELA,RELB,SP1,STAT1,STAT3
VTN	other	0.00228	COL1A1,IRS1,ITGB1,MMP9,PTGS2	CTNNB1,ERK1/2,FN1,IL1B,ITGB3,NFKB1,NFKBIA,NFkB (complex),NOTCH1,RELA,SP1,STAT3,TNF,TP53,VTN
SOX2	transcription regulator	0.0023	COL1A1,FGF4,FOS,FOXD3,HRC,KITLG,KLF4,MEF2C,TBX3,TIMP3
MAPK8	kinase	0.00233	ATG5,COL1A1,DNMT1,DUSP4,FOS,FOSL2,GK,IL8,MMP9,PTCH1,PTGS2,SELE,TNFAIP3	CEBPB,EGFR,EGR1,ERK,ESR1,ESR2,JUN,Jnk,MAPK8,NFKB1,NFKBIA,NFkB (complex),PPARG,REL,RELA,RELB,SP1,STAT1,STAT3,TP53
DYSF	other	0.00242	CD83,CFD,ERRFI1,HLA-DQA1,HLA-DRB1,LCP1,MRC1,PROS1,PSAP
captopril	chemical drug	0.00242	BGN,LTBP2,MMP9,MRC1,MYH6,MYO6,PTGS2,S100A11,SERPING1	AGT,EGR1,JUN,NFKB1,PPARG,STAT1,captopril
CALCA	other	0.0025	ACP5,AQP4,CCL2,CTSK,CXCR4,FOS,IL8,PHLDB2,SLC43A2,TNS1	Akt,CALCA,EGR1,ESR1,ESR2,IL10,JUN,NFKB1,NFKBIA,NFkB (complex),RELA,SP1,SRC,STAT1,STAT3,TAC1,TNFSF11
SPI1	transcription regulator	0.00251	ACP5,CD79A,CTSK,FCER1G,FOS,ITGB2,MEF2C,MRC1,NCF4,PTGS2,PTPRC,SP6	CTNNB1,EP300,HDAC1,HDAC2,IL6,MITF,NADPH oxidase,NFkB (complex),RB1,RELA,SP1,SPI1,STAT1,STAT3
CSF1	cytokine	0.00256	ACP5,CCL2,CD97,CTSK,DOK2,FCER1G,FOS,GAB3,ITGB1,MMP9,MRC1,PTPRC,SFRP1,TNFRSF11A	CCL5,CEBPB,CSF1,CSF2,EGR1,ESR1,HIF1A,IL6,JUN,MAP2K1,NFKB1,NFkB (complex),PI3K (complex),RELA,SP1,SRF,STAT1,STAT3,TP53
CSF3	cytokine	0.00256	CAPG,CXCR4,EGR2,ENTPD1,ETS1,FOS,HLA-DQA1,HLA-DRB1,IL8,ITGB2,MMP9,SELL,SOCS1,TNFAIP3	CEBPB,CSF3,ERK,ESR1,IFNG,IL6,IL8,JUN,NFKB1,NFKBIA,NFkB (complex),PPARG,RELA,SP1,STAT1,STAT3,STAT6
progesterone	chemical - endogenous mammalian	0.00259	ACP5,CAPRIN2,CCL2,CD40,CD82,CFD,CXCR4,DPP4,ERRFI1,FOS,FUT9,GAS6,IL8,IRS1,ITGB1,MMP9,MRC1,MYO1D,PROS1,PTGER1,PTGS2,RAB11FIP5,REM1,RRM2,SOCS1,SPSB1,SSTR1,TERT,TGM1,TIMP3,ZEB1	Akt,EGR1,ERK1/2,ESR2,IL1A,IL1B,IL6,JUN,NFKB1,NFKBIA,NFkB (complex),RELA,SP1,STAT1,STAT3,progesterone
ITGA5	transmembrane receptor	0.0026	CD40,COL2A1,FOS,MMP14,MMP9,RAC2	CTNNB1,ERK1/2,ITGA5,ITGB1,ITGB3,JUN,NFKB1,NFKBIA,NFkB (complex),RAC1,RELA,SMAD7,SP1,SRF,STAT1,STAT3,TP53,hyaluronic acid
NQO1	enzyme	0.0026	CFLAR,CXCR3,CXCR4,MMP9,PTGS2,TP73	Akt,EGR1,ERK1/2,ESR1,ESR2,HMGB1,IL6,JUN,Jnk,NFKBIA,NFkB (complex),NQO1,P38 MAPK,PPARG,RELA,SP1,STAT1,STAT3
valsartan	chemical drug	0.0026	ANGPT2,AQP4,COL1A1,FOS,NCF1,PTGS2	AGT,Agtr1b,CTNNB1,Collagen type I,EGFR,EGR1,ESR1,FGF2,JUN,NFKB1,NFKBIA,NFkB (complex),PPARG,RELA,STAT1,STAT3,TP53,valsartan
pirinixic acid	chemical toxicant	0.00265	ABCC1,ACSS2,APOM,CCL2,CHEK1,COL1A1,DLAT,DPP4,ENTPD1,FABP2,FBP2,FCER1G,GBE1,GK,HLA-DQA1,IL8,LDLR,LIFR,LIG1,MAP3K8,MBL2,MMP9,NFKBIA,Prss2,PSMA4,PTGS2,PTPRC,SAA1,SLC23A1	ADIPOQ,CAT,HMGB1,IL2,IL6,NFKB1,NFKBIA,NFkB (complex),Nfat (family),NfkB1-RelA,PPARG,RELA,SP1,STAT1,STAT3,TP53,pirinixic acid
Collagen type I	complex	0.00268	CD83,COL1A1,F13A1,ITGB1,MMP14,MMP9,PTGS2,TIMP2	CTNNB1,Ca2+,Collagen type I,Collagen type IV,FN1,HDAC1,JUN,MYC,NFKBIA,NFkB (complex),RELA,SMAD7,SOX9,SP1,STAT3,TCF,TP53,hyaluronic acid
NS-398	chemical reagent	0.00268	ANGPT2,CXCR4,EGR2,IL8,MMP14,PTGS1,PTGS2,TFPI2	CEBPB,EGFR,EGR1,EP300,ESR1,JUN,Jnk,NFKBIA,NFkB (complex),NS-398,PPARG,PTGS2,RELA,RNA polymerase II,SP1,STAT1,STAT3,TP53,hydrocortisone,prostaglandin E2
Ikb	group	0.00268	CCL2,PTGS2,TNFAIP3,TP73	Ikb,JUN,NFKB1,NFKBIA,NFkB (complex),REL,RELA,RELB,SP1
XIAP	enzyme	0.00268	COMMD1,IL8,PTGS2,SELE	CTNNB1,ESR1,IKBKB,JUN,Jnk,MAPK8,NFKB1,NFKBIA,NFkB (complex),PPARG,REL,RELA,RELB,SP1,STAT3,TAB1,XIAP
KCNIP3	transcription regulator	0.00268	EDEM1,FOS,FOSB,FOSL2	Ca2+,KCNIP3,NFkB (complex),RELA,SOX9,SP1,STAT3
WWOX	enzyme	0.00268	COL1A1,MMP9,TIMP2,TP73
SCGB1A1	cytokine	0.00268	CCL11,ITGB2,PTGS2,SELL	ANXA1,Nfat (family),SCGB1A1
diethylmaleate	chemical toxicant	0.00268	NFKBIA,RANBP2,SELE,TNFAIP3	JUN,NFKB1,NFKBIA,NFkB (complex),REL,RELA,RELB,SP1,STAT3,diethylmaleate
S-(2,3-bispalmitoyloxypropyl)-cysteine-GDPKHPKSF	chemical reagent	0.00268	CCL2,CD40,IL8,SLC40A1	Akt,CCL5,EGR1,ESR2,IL6,JUN,NFKB1,NFKBIA,NFkB (complex),RELA,S-(2,3-bispalmitoyloxypropyl)-cysteine-GDPKHPKSF,SP1,STAT1,STAT3
ITGA4	transmembrane receptor	0.00271	MMP9,RAC2,TNFAIP3
miR-200b-3p (and other miRNAs w/seed AAUACUG)	mature microRNA	0.00271	PPM1F,PTPN12,ZEB1
GNA13	enzyme	0.00271	FOS,IL8,PTGS2	CEBPB,CTNNB1,ESR1,GNA13,JUN,Jnk,MAP2K1,MAPK14,MAPK8,NFATC3,NFKB1,NFkB (complex),Nfat (family),PPARG,RELA,Rac,SP1,STAT1,STAT3,TP53
ketorolac	chemical drug	0.00271	IL8,NFKBIA,PTGS2	IFNB1,JUN,NFKB1,NFKBIA,NFkB (complex),PTGS2,RELA,SP1,STAT1,STAT3,TP53,ketorolac,leukotriene C4,prostaglandin E2
tosyllysine chloromethyl ketone	chemical - protease inhibitor	0.00271	IRF1,NFKBIA,PTGS2	JUN,NFKB1,NFKBIA,NFkB (complex),REL,RELA,RELB,SP1,STAT3,tosyllysine chloromethyl ketone
peptidoglycan	chemical - endogenous non-mammalian	0.00271	CCL2,CCL8,CD40,CXCL1,FOS,IL8,IRF1,ITGB2,PTGS2,SELL	CD40,ERK1/2,IL10,JUN,NFKB1,NFKBIA,NFkB (complex),REL,RELA,RELB,SP1,STAT1,STAT3,peptidoglycan
NfkB1-RelA	complex	0.00273	CCL2,CXCL1,IL8,PTGS2,SELE
ibuprofen	chemical drug	0.00273	BACE1,MMP9,PTGS1,PTGS2,PTPRC	CREBBP,ESR1,HIF1A,JUN,MAPK1,NFKBIA,NFkB (complex),Nfat (family),NfkB1-RelA,PPARG,PTGS2,RELA,SP1,STAT3,TCF,TP53,ibuprofen,prostaglandin E2,sphingosine-1-phosphate
Hmga1	transcription regulator	0.00285	COL1A1,CSK,FOS,FOSL2,GSN,HCK,IER2,KLF2,MYO1F,NFIX,PTGS2
CNTF	cytokine	0.0029	CEBPD,FOS,IL8,IRF1,IRS1,LIFR,OXCT1,SOCS1,SOCS2	CNTF,CREBBP,JAK2,JUN,NFKB1,NFKBIA,NFkB (complex),REL,RELA,RELB,SP1,STAT1,STAT3,VIP
ERBB3	kinase	0.0029	BGN,COL1A1,CTSK,IER2,PTGS1,SFRP1,SLK,THBS1,TIMP3	CEBPB,CTNNB1,EGF,EGFR,EGR1,ERBB2,ERBB3,ESR1,JUN,MYC,NFKB1,NFkB (complex),SP1,SP3,STAT1,STAT3
HDAC4	transcription regulator	0.0029	CACNA2D1,CAMTA2,CKM,DGKB,LDB2,MEF2C,MMP9,PTGS2,RGS2	CTNNB1,EP300,HDAC4,HIF1A,JUN,MEF2C,NFkB (complex)
IL8	cytokine	0.00296	HSPG2,IL8,ITGB2,MMP9,NFKBIA,PTGS2,SELL,SOCS1	CEBPB,CHUK,EGR1,ERK,ESR1,HDAC3,HIF1A,IL8,JUN,NFKB1,NFKBIA,NFkB (complex),PI3K (complex),PPARG,RELA,SP1,SRF,STAT1,STAT3,TGFB1
KLF4	transcription regulator	0.00296	COL1A1,COL8A1,ETV1,KLF4,MEF2C,MYH6,SOCS1,TBX3
MEF2C	transcription regulator	0.00296	CALR,CKB,CKM,COL1A1,COL2A1,KLF2,MEF2C,MYH6
ITGB3	transmembrane receptor	0.00299	CD40,COL1A1,FOS,LDLR,MMP14,PTGS2	CEBPB,COL4A3,CTNNB1,ERK,ERK1/2,ESR1,ITGB3,JUN,Jnk,NFKB1,NFKBIA,NFkB (complex),PPARG,RAC1,RELA,SP1,SRF,STAT3,TP53
epigallocatechin-gallate	chemical drug	0.00304	ACP5,CCL2,CTSK,CXCL1,DNMT1,ERF,FOS,FOSB,FOSL2,IL8,LDLR,MMP9,NFKBIA,PTGS2,SOCS1	CEBPB,CHUK,ERK,ESR1,HDAC3,IL6,JUN,NFKB1,NFKBIA,NFkB (complex),PPARG,PRKCD,RELA,SP1,STAT1,STAT3,TP53,epigallocatechin-gallate
MAPK1	kinase	0.00305	AIM1,DNMT1,EGR2,ENDOD1,FOS,GDPD3,LIG1,MMP9,NT5E,PROS1,PTGS2,RBM45,SOCS2,SPSB1	Akt,EGR1,ESR1,ESR2,HIF1A,IL6,JUN,MAPK1,MAPK3,Mek,NFKBIA,NFkB (complex),RELA,SP1,SRF,STAT1,STAT3,TP53
MYC	transcription regulator	0.00307	ACAN,ANGPT2,BUB1,CASP10,Cdca7,CEBPD,CFLAR,CHEK1,COL1A1,COL2A1,COX6B1,DFFB,DNMT1,EGR2,EIF2B1,ELAVL1,FOS,GAMT,GGH,HMGA1,HNRNPAB,IGLL1/IGLL5,IL8,ITGB1,KLF4,LRRN1,MCM6,MMP9,MRC1,MSH2,MYBPH,NOP56,PGAM1,PTPRC,RPL7,RPS19,RRM2,RRS1,SFRP1,TERT,THBS1,TIMP2,TP73,TRIP12,TXNIP	Akt,E2F1,EGR1,EP300,ERK1/2,ESR2,HDAC3,HIF1A,JUN,MYC,NFKB1,NFKBIA,NFkB (complex),RB1,RELA,SP1,STAT1,STAT3,TP53,VEGFA
PP2/AG1879 tyrosine kinase inhibitor	chemical - kinase inhibitor	0.00313	FOS,IL8,LYN,NCF1,PTGS2,RRM2,TJP1	Akt,EGR1,ESR2,HIF1A,JAK2,JUN,Jnk,MAPK3,NFKB1,NFKBIA,NFkB (complex),NOTCH1,PP2/AG1879 tyrosine kinase inhibitor,PPARG,RELA,SP1,STAT1,STAT3,TNF
CD14	transmembrane receptor	0.00313	CCL2,IL8,ITGB1,PTGS2,SELE,SOCS1,TNFAIP3	CD14,IL10,IL1B,JUN,NFKB1,NFKBIA,NFkB (complex),RELA,RELB,SP1,STAT1,STAT3,TLR2
SERPINF1	other	0.00313	IL8,KCNJ10,LRP6,NFKBIA,SOX10,THBS1,TJP1	ESR1,HIF1A,IL8,JUN,NFKBIA,NFkB (complex),PI3K (complex),RELA,SERPINF1,SRF,STAT3
FOSL1	transcription regulator	0.00313	CCL2,EGR2,FOS,FOSB,IL8,MMP9,SFTPD
CCL11	cytokine	0.00313	CCL11,CCL2,CCL8,DPP4,IL8,ITGB1,PDGFA	CCL11,ERK1/2,ESR1,IL13,IL4,JUN,NFKB1,NFKB2,NFKBIA,NFkB (complex),RELA,Ras,SP1,STAT1,STAT3,STAT6
NR5A2	ligand-dependent nuclear receptor	0.00316	APOM,CEBPD,CEL,CPA2,CTRL,FOS,LDLR,NR5A2,SAA1	CEBPB,CREBBP,EP300,JUN,NR5A2,RNA polymerase II,TP53
N-nitro-L-arginine methyl ester	chemical drug	0.00316	BGN,CCL11,CCL2,CD83,IL8,MMP9,NFKBIA,PTGS2,SELE	EGR1,ESR1,HMGB1,IL6,JUN,N-nitro-L-arginine methyl ester,NFKB1,NFKBIA,NFKBIB,NFkB (complex),P38 MAPK,RELA,SP1,STAT1,STAT3,TGFB1,Tnf (family)
HIF1A	transcription regulator	0.0032	AQP4,BACE1,BGN,CXCR4,ETS1,FOS,GBE1,IL8,LIFR,MEF2C,MMP9,NT5E,PDGFA,PPFIA4,PTGS2,SLC40A1,SSBP1,TERT	Akt,CEBPB,CREBBP,EGR1,EP300,ERK1/2,ESR1,ESR2,HIF1A,IFNG,JUN,NFKB1,NFKBIA,NFkB (complex),RELA,RNA polymerase II,SP1,STAT1,STAT3,STAT6,TP53,VEGFA
CTF1	cytokine	0.00325	CEBPD,FOS,IRF1,IRS1,SOCS1	CEBPB,CREBBP,CTF1,EP300,ERK,ESR1,JAK2,JUN,NFKB1,NFKBIA,NFkB (complex),PPARG,RELA,RNA polymerase II,SP1,STAT1,STAT3,TP53
PAX5	transcription regulator	0.00325	CD22,CD40,CD79A,CR2,IGLL1/IGLL5
ritonavir	chemical drug	0.00325	IL8,KITLG,LDLR,MMP9,SELE	ADIPOQ,EGR1,ESR1,JUN,NFKB1,NFKBIA,NFkB (complex),Nfat (family),RELA,SP1,SRC,STAT1,STAT3,TRAF6,ritonavir
formaldehyde	chemical - endogenous mammalian	0.00325	EGR2,FOS,FOSB,MMP9,PTGS2	CAT,CREBBP,ERK1/2,ESR1,HIF1A,JUN,MAPK1,MAPK3,NFKB1,NFKBIA,NFkB (complex),Nfat (family),RELA,SP1,STAT1,STAT3,TAC1,TCF,TP53,formaldehyde
Ras	group	0.00328	CCL2,CDX1,FOS,HMGA1,IL8,LDLR,MMP9,PDGFA,PLD1,PTGS2,TFPI2	CREBBP,E2F1,EGR1,ERK1/2,ESR1,ESR2,JUN,MAPK14,NFKBIA,NFkB (complex),RELA,Ras,SP1,STAT1,STAT3,TP53
SRF	transcription regulator	0.00331	CKM,CXCR4,EGR2,ETS1,ETV1,FAM60A,FOS,FOSB,GDA,GSN,HES6,HSPG2,IGHM,ITGB1,LDLR,MMP9,MYH6,MYLK,PAFAH1B1,PTGS2,RND3
prostaglandin E1	chemical - endogenous mammalian	0.0034	ACAN,CD40,FOS,RRM2	CTNNB1,HRAS,JUN,NFKB1,NFKBIA,NFkB (complex),NOTCH1,RELA,SP1,TNF,TP53,prostaglandin E1
TNFRSF18	transmembrane receptor	0.0034	CCL2,IL8,MMP9,PTGS2	ESR1,HIF1A,HMGB1,JUN,Jnk,MAPK3,NFKB1,NFKB2,NFKBIA,NFkB (complex),P38 MAPK,PPARG,REL,RELA,RELB,SP1,STAT1,STAT3,TNFRSF18
dipyridamole	chemical drug	0.0034	CCL2,MMP9,PTGS2,TIMP2	NFKB1,NFKBIA,NFkB (complex),REL,RELA,RELB,dipyridamole
MEOX2	transcription regulator	0.00342	CCL2,CXCL1,IL8,MMP14,SELE,TNFAIP3	JUN,MEOX2,NFKB1,NFKBIA,NFkB (complex),RELA,SP1
FOXC2	transcription regulator	0.00342	CFD,CXCR4,IRS1,MMP9,PTGS2,TCF15
VIP	other	0.00343	CCL2,CD40,CEBPD,FOS,IL8,IRF1,PRF1,PTGS2,TJP1,TNFRSF11A	CD40,CREBBP,IL1B,IL6,JAK2,JUN,NFKB1,NFKBIA,NFkB (complex),RELA,SP1,STAT1,STAT3,VIP
lovastatin	chemical drug	0.00343	CCL2,HELLS,IRF1,KLF2,LDLR,MPP6,PTGS2,RBL1,SLC16A7,VWF	EGR1,ERK1/2,ESR1,JAK2,JUN,LDL,NFATC3,NFKB1,NFKB2,NFKBIA,NFkB (complex),Nfat (family),RELA,Rac,Ras,SP1,STAT1,STAT3,lovastatin
RBL2	other	0.0035	CDX1,E2F4,RBL1,RRM2,SFRP1,TERT,TP73	Akt,E2F1,E2F4,E2f,EGR1,ESR2,JUN,RB1,RBL2,RELA,SP1,TP53
MAPK3	kinase	0.0035	DUSP4,FOS,IL8,ITGB1,MMP9,PTGS2,THBS1	Akt,BCL2,EGR1,ERK1/2,ESR2,HDAC3,JUN,MAPK3,NFKB1,NFKBIA,NFkB (complex),RELA,RELB,SP1,STAT1,STAT3,TP53
IL18	cytokine	0.0035	CCL11,CCL2,CD40,CD83,CFLAR,IL8,IRF1,MMP9,PRF1,PTGS2,SELL,SET	ESR1,HMGB1,IL18,IL6,JUN,Jnk,MYD88,NFKB1,NFKBIA,NFkB (complex),P38 MAPK,PPARG,RELA,SP1,STAT1,STAT3
YY1	transcription regulator	0.00351	CAPG,COL1A1,CTNND2,FOS,HELLS,KIF20A,LDLR,LMNB1,MCM4,MCM6,MYH6,PDGFA,RAD18,RND3,TGM2,UHRF1,UNG,VWF	E2F1,EP300,JUN,MYC,SP1,TP53,YY1
GAST	other	0.00359	DLAT,FOS,MCM3,MMP9,MYLK,PTGS2,RPL7,RPS19	Akt,CTNNB1,EGR1,ESR1,ESR2,GAST,HIF1A,JUN,MAPK3,MAPK8,NFKB1,NFKBIA,NFkB (complex),PRKCA,RELA,SP1,SRC,STAT1,STAT3
sphingosine-1-phosphate	chemical - endogenous mammalian	0.00359	ACAN,FOS,IL8,MMP14,MMP9,PDGFA,PTGS2,SELE	Akt,CTNNB1,EGR1,ESR1,ESR2,JUN,Jnk,MAPK8,NFKB1,NFKB2,NFkB (complex),PPARG,RAC1,RELA,Ras,SP1,SRF,STAT1,STAT3,TP53,sphingosine-1-phosphate
CTGF	growth factor	0.00375	ACAN,CFLAR,COL1A1,COL2A1,COL8A1,KITLG,MMP14,MMP9,TIMP3	CTGF,CTNNB1,E2F1,EGR1,EP300,ERK1/2,FN1,HDAC1,JUN,MYC,NFKBIA,NFkB (complex),RELA,SP1,STAT3,TCF,TGFB1,TP53
etanercept	biologic drug	0.00383	CCL2,CD83,IL8,NCF1,PTGS2	ESR1,HMGB1,IL6,JUN,MAPK14,NFKB1,NFKBIA,NFKBIB,NFkB (complex),NOTCH1,PRKCD,RELA,SP1,STAT1,STAT3,TNF,TP53,Tnf (family),etanercept
BRAF	enzyme	0.00383	CXCL1,IL8,MMP9,RND3,THBS1	BRAF,CEBPB,ERK1/2,ESR1,HIF1A,JUN,MAP2K1,MAPK3,Mek,NFKB1,NFKB2,NFKBIA,NFkB (complex),NFkB (family),RELA,SP1,SRF,STAT1,STAT3
Rac	group	0.00395	CCL2,FOS,PTGS2	CREBBP,EP300,ERK1/2,JAK2,JUN,Jnk,NADPH oxidase,NFKB1,NFKBIA,NFkB (complex),PPARG,RELA,Rac,SP1,STAT1,STAT3
SOX5	transcription regulator	0.00395	ACAN,COL2A1,HSPG2
LYL1	transcription regulator	0.00395	ANGPT2,RAPGEF1,RAPGEF2
GUSB	enzyme	0.00395	CEBPD,EGR2,PITPNA
RUVBL2	transcription regulator	0.00395	MCM3,MCM4,RBL1	E2F2,Histone h4,RELA,RUVBL2
hydrochloric acid	chemical - endogenous non-mammalian	0.00395	CCL11,CCL2,FOS	NFKB1,NFKBIA,NFkB (complex),STAT3,hydrochloric acid,platelet activating factor
[D-Ala2,N-Me-Phe4,Gly5-ol]-Enkephalin	chemical reagent	0.00395	CCL2,FOS,OPN4	CEBPB,EGFR,EGR1,ERK,ERK1/2,ESR1,JUN,NFKB1,NFKBIA,NFkB (complex),PPARG,RELA,SP1,SRC,STAT1,STAT3,[D-Ala2,N-Me-Phe4,Gly5-ol]-Enkephalin
gamma-linolenic acid	chemical - endogenous mammalian	0.00395	CCL2,CKM,PTGS2	NFKBIA,NFkB (complex),PTGS2,STAT3,TP53,gamma-linolenic acid
genistein	chemical drug	0.00395	ACAN,BTG3,CCL2,CFD,CFLAR,COL1A1,CXCR3,FERMT3,FOS,HLA-DQA1,IL8,ITGB2,LDLR,MMP9,POLR2A,PTGS2,PTPN6,SOCS1,STK17B	CEBPB,EGR1,ERK,ESR1,IL10,JUN,NFKB1,NFKBIA,NFkB (complex),PPARG,PRKCD,RELA,SP1,STAT1,STAT3,genistein
ionomycin	chemical reagent	0.00406	ACAN,DGKA,ETS1,FOS,FOSB,IL8,ITGB2,LDLR,MMP9,PTGS2,RGS2,SOCS2,TRAF5	CEBPB,EGR1,ERK,ESR1,HMGB1,IL2,NFKB1,NFKB2,NFKBIA,NFkB (complex),NOTCH1,PPARG,RELA,Ras,SP1,SRC,STAT1,STAT3,TNF,ionomycin
tamoxifen	chemical drug	0.00418	DCC,E2F4,ETV4,F13A1,FOS,GDPD3,IRF1,IRS1,LDLR,LTBP2,PTGS2,RBL1,SELE,SLC5A3,TERT	CEBPB,CREBBP,CTNNB1,EP300,ERK,ERK1/2,ESR1,ESR2,HDAC1,JUN,MYC,NFKBIA,NFkB (complex),PPARG,RELA,RNA polymerase II,SP1,STAT1,STAT3,TCF,TP53,tamoxifen
rimonabant	chemical drug	0.00424	FOS,IL8,MMP9,PTGS2	Akt,EGR1,ERK1/2,ESR1,ESR2,HMGB1,JUN,Jnk,NFKB1,NFKBIA,NFkB (complex),P38 MAPK,PPARG,RELA,SP1,STAT3,rimonabant
lipoxygenase	group	0.00428	CCL2,RGS2
cetylpyridinium	chemical drug	0.00428	CTSK,FOS
Il3r	complex	0.00428	IL8,SELE	BMX,Il3r,Jnk,NFkB (complex),PPARG,RELA,SP1,STAT1,STAT3
DGKH	kinase	0.00428	CCL2,IL8	DGKH,HDAC3,JUN,Jnk,NFkB (complex),PPARG,RELA,SP1,STAT1,STAT3,TP53
ASPN	other	0.00428	ACAN,COL2A1
pycnogenols	chemical drug	0.00428	IL8,PTGS2	CAT,NFKBIA,Nfat (family),STAT1,STAT3,TP53,pycnogenols
HSPB3	other	0.00428	CCL2,IL8
WWP2	enzyme	0.00428	EGR2,POLR2A
HSPB6	other	0.00428	CCL2,IL8	ESR1,HMGB1,HSPB6,NFKBIA,NFkB (complex),P38 MAPK,STAT3
GFRA2	transmembrane receptor	0.00428	EGR2,FOSB
IKZF4	transcription regulator	0.00428	ACP5,CTSK
L-364,718	chemical drug	0.00428	FOS,Prss2
salsalate	chemical drug	0.00428	NCF1,NFKBIA
fulvestrant	chemical drug	0.00432	CCL2,CXCL1,FOS,IRS1,LDLR,MYH6,PLA2G1B,PTGS2,RBL1,RBL2,ZEB1	BCL2,CEBPB,ERK,ERK1/2,ESR1,ESR2,NFKB2,NFKBIA,NFkB (complex),PPARG,RELA,SP1,STAT3,TP53,fulvestrant,progesterone
CCL13	cytokine	0.00433	CCL11,CFD,CTSK,ETS1,KLF4,TBX3,TIE1	CCL13,NFKB1,NFKBIA,NFkB (complex),NOTCH1,RELA,TNF
TIRAP	other	0.00448	CD40,IL8,IRF1,PTGS2,SELE	JUN,MYD88,NFKB1,NFKBIA,NFkB (complex),REL,RELA,RELB,SOCS1,SP1,STAT1,STAT3,TIRAP
PTX3	other	0.00448	CCL2,EGR2,FOS,MMP9,TRAF3	CTNNB1,EGR1,ERK1/2,FGF2,IL6,JUN,NFKB1,NFKBIA,NFkB (complex),PTX3,REL,RELA,RELB,SP1,STAT1,STAT3,TP53
HBEGF	growth factor	0.00448	CXCR4,ITGB1,MMP9,PTGS2,ZEB1	Akt,EGR1,ESR1,ESR2,HBEGF,HIF1A,IKK (complex),JUN,Jnk,MAPK3,NFKB1,NFKBIA,NFkB (complex),PI3K (complex),PPARG,RELA,SP1,SRF,STAT1,STAT3
FASLG	cytokine	0.00448	CCL2,CFLAR,EGR2,FOS,IL8	Akt,CEBPB,EGR1,ERK1/2,ESR1,ESR2,FAS,FASLG,HMGB1,JUN,NFKB1,NFKB2,NFKBIA,NFkB (complex),Nfat (family),P38 MAPK,RELA,SP1,STAT3,ceramide
S-nitroso-N-acetylpenicillamine	chemical reagent	0.00448	CCL2,IL8,MARCKSL1,MSH6,PTGS2	CEBPB,E2F1,EGR1,EP300,ERK1/2,ESR1,HDAC3,HIF1A,JUN,MYC,NFKB1,NFKBIA,NFkB (complex),PPARG,RELA,S-nitroso-N-acetylpenicillamine,SP1,SRC,STAT1,STAT3,TP53,VEGFA,hydrogen peroxide
medroxyprogesterone acetate	chemical drug	0.00461	ANGPT2,CCL2,COL4A3,ETS1,ITGB1,ITGB2,MYLK,PTGS2,TFPI2,VCAN	CEBPB,EGR1,ERK,ERK1/2,ESR1,ESR2,HDAC1,NFATC2,NFKBIA,NFkB (complex),PPARG,RELA,RNA polymerase II,SP1,STAT1,STAT3,Vegf,beta-estradiol,medroxyprogesterone acetate
TWIST1	transcription regulator	0.00481	ACAN,CCL2,COL1A1,COL2A1,ETS1,IL8,ZEB1	BCL2,CEBPB,CREBBP,E2F1,EP300,ESR1,JUN,MYC,NFKBIA,NFkB (complex),RELA,RNA polymerase II,SP1,TP53,TWIST1
NRG1	growth factor	0.00481	EGR2,ELF3,GUCY2C,IL8,MMP9,MYH6,SELE	Akt,CEBPB,EGR1,ESR1,ESR2,HMGB1,JUN,Jnk,MAP2K1,NFKB1,NFKBIA,NFkB (complex),NRG1,P38 MAPK,PPARG,RELA,SP1,STAT3
TGFB2	growth factor	0.00481	CD40,COL1A1,HSPG2,MMP9,SELL,THBS1,VCAN	CTNNB1,EGR1,ERK1/2,FN1,IL1B,JUN,MYC,NFKB1,NFKBIA,NFkB (complex),RELA,SP1,STAT3,TGFB1,TGFB2,TP53,Tgf beta
BIRC5	other	0.00499	BGN,COL1A1,COL8A1,HLA-DQA1,IGHM,VWF
FGF2	growth factor	0.00507	ACAN,ANGPT2,BGN,CCL2,CFLAR,COL1A1,CTSK,CXCR4,ERRFI1,ETS1,FOS,ITGB1,LRP6,MMP9,PDGFA,PRKCD,PTGS2,SELE,SFRP1,THBS1,TIMP3,VWF	EGR1,FGF2,HDAC1,HGF,HIF1A,JUN,MYC,NFATC2,NFKB1,NFKBIA,NFkB (complex),NOTCH1,RELA,SNAI2,SP1,STAT1,STAT3,TNF,Tgf beta,VEGFA,Vegf
Mek	group	0.00517	EGR2,ETS1,FOS,IER2,IL8,MMP14,MMP9,PTGS2,THBS1	CEBPB,ERK,ESR1,HIF1A,JUN,Jnk,MAP2K1,MAPK3,Mek,NFKB1,NFKBIA,NFkB (complex),PPARG,RELA,SP1,SRF,STAT1,STAT3
CFTR	ion channel	0.00517	CA4,CAPG,FABP2,IL8,NFKBIA,OXCT1,PTGS2,SAA1,TNFAIP3	CFTR,EP300,HDAC2,Hsp70,IL8,JUN,NFKB1,NFKBIA,NFkB (complex),RELA,RELB,SP1,STAT3
DARC	G-protein coupled receptor	0.00521	CCL2,SELE,TBC1D8,TNFAIP3
PD 153035	chemical drug	0.00521	CCL2,FOS,IL8,PTGS2	Akt,EGFR,EGR1,ERK1/2,ESR1,ESR2,HMGB1,JUN,NFKBIA,NFkB (complex),P38 MAPK,PD 153035,PTGS2,RELA,SP1,STAT1,STAT3,TP53
evodiamine	chemical - endogenous non-mammalian	0.00521	CFLAR,MMP9,PTGS2,SELE	Akt,EGR1,ESR2,IKK (complex),JUN,NFKB1,NFKBIA,NFkB (complex),RELA,SP1,evodiamine
ilomastat	chemical drug	0.00521	CCL2,IL8,MMP9,TJP1	CEBPB,EGFR,EGR1,ERK,ERK1/2,ESR1,HMGB1,JUN,Jnk,NFKBIA,NFkB (complex),P38 MAPK,PPARG,RELA,SP1,STAT1,STAT3,ilomastat
Fc gamma receptor	group	0.00521	CD40,CFLAR,IL8,TNFAIP3,TNIP3	ESR1,Fc gamma receptor,HMGB1,IL10,JUN,NFKB1,NFKBIA,NFkB (complex),P38 MAPK,REL,RELA,RELB,SP1,STAT1,STAT3
PRKAA2	kinase	0.00521	DUSP4,MMP9,NCF1,NCF2,NFKBIA	CEBPB,NFKB1,NFKB2,NFKBIA,NFkB (complex),PRKAA1,PRKAA2,RELA,RELB,palmitic acid
semaxinib	chemical drug	0.00521	MMP9,PTGS2,SELE,THBS1,VWF	EP300,NADPH oxidase,NFkB (complex),RELA,SP1,semaxinib
cephaloridine	chemical drug	0.00531	AMPD1,CDT1,CHEK1,EXO1,FBP2,GINS2,MCM3,MCM6,RND1,SEPT10
E2F2	transcription regulator	0.00531	MCM2,MCM3,MCM4,MCM6,RBL1,RRM2,TERT	E2F1,E2F2,E2F4,E2f,HDAC1,RB1,TP53
leukotriene C4	chemical - endogenous mammalian	0.00548	EGR2,IL8,PTGS2	HDAC3,IL4,Ikb,JUN,NFKB1,NFKBIA,NFkB (complex),REL,RELA,RELB,SP1,STAT1,STAT3,STAT6,TP53,leukotriene C4,reactive oxygen species
EPHB1	kinase	0.00548	EGR2,FOS,PTGS2	CEBPB,CREBBP,EPHB1,ESR1,HIF1A,HMGB1,ITGB3,JUN,MAP2K1,MAPK1,MAPK3,NFKB1,NFKBIA,NFkB (complex),P38 MAPK,SP1,STAT1,STAT3,TCF
C1q	complex	0.00548	CCL2,GAS6,IL8	C1q,ERK1/2,ESR1,MAPK14,NFKBIA,NFkB (complex),RELA,SP1,STAT1,STAT3,TP53
trypsin	group	0.00548	FOS,IL8,PTGS2	CHUK,F2R,F2RL1,HDAC3,JUN,NFKB1,NFKBIA,NFkB (complex),NOTCH1,Nfat (family),RELA,STAT3,TAC1,TP53,trypsin
Adaptor protein 1	complex	0.00548	CR2,MMP9,PTGS2
T 0070907	chemical reagent	0.00548	COL1A1,DGKA,PTGS2	NFkB (complex),Nfat (family),NfkB1-RelA,PPARG,RELA,SP1,T 0070907
LY96	transmembrane receptor	0.00548	CD40,IL8,SELE	ESR1,HMGB1,Jnk,LY96,MYD88,NFKB1,NFKB2,NFKBIA,NFkB (complex),P38 MAPK,PPARG,RELA,SP1,STAT1,STAT3,TICAM1,TIRAP
IL20	cytokine	0.00548	CTSK,MMP9,TNFRSF11A	IL20,IL6,NFkB (complex),RELA,SP1,STAT1,STAT3
KDM5A	transcription regulator	0.00548	MCM2,MCM3,TERT
PTAFR	G-protein coupled receptor	0.00548	CCL2,IL8,PTGS2	ESR1,HIF1A,HMGB1,JAK2,JUN,MAPK3,NFKB1,NFKBIA,NFkB (complex),Nfat (family),P38 MAPK,PTAFR,RELA,SP1,STAT1,STAT3
CXCR7	G-protein coupled receptor	0.00548	CXCR4,MMP14,VWF
NFKBIE	transcription regulator	0.00548	CCL2,IL8,SELE	JUN,NFKB1,NFKBIA,NFKBIE,NFkB (complex),REL,RELA,RELB,SP1
SU1498	chemical - kinase inhibitor	0.00548	ANGPT2,ETS1,SELE	ERK1/2,NFKBIA,NFkB (complex),RELA,SP1,STAT3,SU1498
N,N-dimethylsphingosine	chemical reagent	0.00548	FOS,PTGS2,SELE	EGR1,EP300,ESR1,HMGB1,JUN,Jnk,LDL,N,N-dimethylsphingosine,NADPH oxidase,NFKBIA,NFkB (complex),P38 MAPK,PPARG,RELA,SP1,STAT1,STAT3,sphingosine-1-phosphate
NFKB2	transcription regulator	0.00561	CFLAR,CR2,FOS,IL8,MMP9,PTGS2	HMGB1,IL10,IL2,IL6,NFKB1,NFKB2,NFKBIA,NFkB (complex),REL,RELA,RELB,SP1,STAT1,STAT3
anisomycin	chemical - endogenous non-mammalian	0.00561	FOS,IL8,IRF1,IRS1,LDLR,TERT	CEBPB,CREBBP,ERK,ERK1/2,ESR1,ESR2,JUN,Jnk,MAP2K6,NFKBIA,NFkB (complex),Nfat (family),PPARG,RELA,SP1,STAT1,STAT3,anisomycin
SOCS1	other	0.00569	CCL2,CD40,CXCR3,FCER1G,FOS,IL8,IRF1,IRS1,PTGS2,SELE	CREBBP,IFNB1,IL10,JUN,NFKB1,NFKBIA,NFkB (complex),RELA,SOCS1,STAT1,STAT3,TIRAP,TP53
ATN1	transcription regulator	0.00572	ATP1B2,BTG3,CA4,ETV1,GSN,LTBP2,MARCKSL1,PRKCD,PTPN22,SOCS2,SOX10,TM4SF1
EGR1	transcription regulator	0.00572	CCL2,COL1A1,DUSP4,EGR2,IL8,LDLR,MMP14,MMP9,PDGFA,PTGS2,SOCS1,TP73	CEBPB,CREBBP,E2F1,EGR1,ERK,ERK1/2,ESR1,MAPK14,NFKBIA,NFkB (complex),PPARG,RELA,SP1,STAT1,STAT3,TGFB1,TP53
tyrphostin AG 1478	chemical - kinase inhibitor	0.00586	CCL2,COL8A1,CXCR4,FOS,IL8,MMP9,PTGS2	Akt,EGFR,EGR1,ESR1,ESR2,JUN,Jnk,NFKB1,NFKBIA,NFkB (complex),PPARG,PTGS2,RELA,SP1,SRC,STAT1,STAT3,TP53,tyrphostin AG 1478
ARNT2	transcription regulator	0.0059	ANGPT2,AQP4,CMKLR1,CNOT7,GUCY2C,ITIH3,LCP1,LDB2,LIFR,MYH6,Naca,PTPN22,RBL2,SOX10,USP2,ZG16
Hsp70	group	0.00602	CD40,CD83,IL8,NFKBIA,SELE	CD40,ESR1,HMGB1,Hsp70,JUN,Jnk,MYD88,NFKB1,NFKBIA,NFkB (complex),P38 MAPK,PPARG,RELA,SP1,STAT1,STAT3
PLG	peptidase	0.00602	CCL2,CD40,COL1A1,MMP9,PTGS2	ERK1/2,ESR1,JUN,MAPK14,NFKB1,NFKBIA,NFkB (complex),PLG,REL,RELA,RELB,SP1,STAT1,STAT3,TP53,prostaglandin E2
CYR61	other	0.00602	CCL2,COL1A1,ITGB1,RBL2,TIMP2	CTNNB1,CYR61,E2F1,EGR1,EP300,ERK1/2,ESR1,FGF2,HDAC3,HIF1A,JUN,MYC,NFKBIA,NFkB (complex),PI3K (complex),RELA,SP1,SRF,STAT1,STAT3,TP53
niacinamide	chemical - endogenous mammalian	0.00602	CCL2,CD40,IRF1,MMP9,PTGS2	IL6,JUN,NFKB1,NFKBIA,NFkB (complex),REL,RELA,RELB,SP1,STAT1,STAT3,niacinamide
acetovanillone	chemical drug	0.00602	CCL2,MMP9,NCF1,NCF2,PTGS2	CREBBP,EGFR,EGR1,EP300,ERK1/2,ESR1,JUN,Jnk,NADPH oxidase,NFKBIA,NFkB (complex),PPARG,RELA,SP1,STAT1,STAT3,acetovanillone
adenosine	chemical - endogenous mammalian	0.0063	CXCR4,DPP4,FOS,IL8,ITGB2,PTGS2	Akt,CREBBP,EGR1,ESR1,ESR2,HIF1A,JUN,Jnk,NFKBIA,NFkB (complex),PI3K (complex),PPARG,RELA,SP1,SRF,STAT1,STAT3,adenosine,histamine
IL11	cytokine	0.0063	CD40,CEBPD,COL2A1,FOS,IRF1,VWF	CREBBP,ERK1/2,IL11,JAK2,JUN,NFKB1,NFKBIA,NFkB (complex),RELA,SP1,STAT1,STAT3
MYOCD	transcription regulator	0.0063	COL2A1,FOS,MEF2C,MYH6,MYLK,VCAN	MYOCD,SRF
ZMPSTE24	peptidase	0.00632	FGF4,SOCS1,SOCS2,SOCS5
C3AR1	G-protein coupled receptor	0.00632	CD40,GULP1,IL8,MEFV
MAP2K5	kinase	0.00632	FOS,KLF2,MMP9,PTGS2	MAP2K5,MEF2A
PRKCA	kinase	0.00645	CCL2,ETS1,FOS,MMP9,NFKBIA,PRKCD,PTGS2	CHUK,EGR1,EP300,ERK1/2,ESR1,HDAC3,HIF1A,JUN,NADPH oxidase,NFKB1,NFKBIA,NFkB (complex),PI3K (complex),PRKCA,RELA,SP1,SRC,SRF,STAT1,STAT3
calphostin C	chemical - kinase inhibitor	0.00645	CCL2,ETS1,FOS,IL8,LDLR,MMP9,PTGS2	EGR1,ERK1/2,ESR1,JUN,MAPK14,NFKB1,NFKBIA,NFkB (complex),PRKCA,PRKCD,RELA,SP1,SRC,STAT1,STAT3,TP53,calphostin C
SMAD7	transcription regulator	0.00652	ACAN,ACVR2A,BGN,CKM,COL1A1,COL2A1,GAS6,LTBP2,NFKBIA,TIMP3	CTNNB1,Gsk3,NFATC2,NFKB1,NFKBIA,NFkB (complex),Nfat (family),REL,RELA,RELB,SMAD7,STAT1
LDL	complex	0.00668	CCL2,CCL8,CD40,CFLAR,CTSK,FOS,GAS6,IL8,LDLR,MMP14,PTGS2,SELE,SOCS1	ERK1/2,IL10,IL1B,IL6,Jnk,LDL,NFKB1,NFKBIA,NFkB (complex),PPARG,RELA,SP1,STAT1,STAT3
N-acetylmuramyl-L-alanyl-D-isoglutamine	chemical - endogenous non-mammalian	0.00692	CCL2,CD40,IL8,NOD2,PTGS2	ERK1/2,ESR1,HMGB1,IL18,Jnk,N-acetylmuramyl-L-alanyl-D-isoglutamine,NFKB1,NFKBIA,NFKBIB,NFkB (complex),P38 MAPK,PPARG,REL,RELA,RELB,SP1,STAT3
NR4A1	ligand-dependent nuclear receptor	0.00697	CST7,FBP2,KITLG,LDLR,MMP9,NFKBIA,NT5E,PFKM,PYGM
Bay 11-7082	chemical - kinase inhibitor	0.00703	CCL2,CD83,CXCL1,IL8,MMP9,PTGS2	Bay 11-7082,CSF2,EGR1,ESR1,HMGB1,IL6,JUN,NFKB1,NFKBIA,NFKBIB,NFkB (complex),P38 MAPK,RELA,SP1,STAT1,STAT3,TP53,Tnf (family)
25-hydroxycholesterol	chemical reagent	0.00703	ACLY,IL8,LDLR,NFKBIA,PTCH1,PTGS2	25-hydroxycholesterol,CGA,IL6,IL8,NFKB1,NFKBIA,NFkB (complex),PPARG,REL,RELA,RELB,SP1,STAT1,STAT3,arachidonic acid
nicotine	chemical drug	0.00704	ACAN,CACNA2D1,CCL2,CD40,CTSK,DNM1,FOS,IL8,MMP9,PTGS2,SELE,TFPI2,TGM1	D-glucose,EGR1,ESR1,ESR2,HMGB1,JUN,NFKB1,NFKB2,NFKBIA,NFkB (complex),P38 MAPK,PPARG,RELA,Ras,SP1,SRC,STAT1,STAT3,nicotine
AG490	chemical - kinase inhibitor	0.00709	FOS,IL8,IRF1,MMP9,PTGS2,SAA1,TERT	AG490,CREBBP,E2F1,EGR1,HIF1A,IL6,JUN,MAPK3,NFKB1,NFKBIA,NFkB (complex),RELA,SP1,STAT1,STAT3,TP53
lipoteichoic acid	chemical - endogenous non-mammalian	0.00709	CCL2,CD83,CXCR4,IL8,MMP9,NOD2,PTGS2	Akt,EGR1,ESR1,ESR2,HMGB1,IL10,JUN,Jnk,MYD88,NFKB1,NFKBIA,NFkB (complex),PPARG,RELA,SP1,STAT1,STAT3,lipoteichoic acid
PPARG	ligand-dependent nuclear receptor	0.00712	ACLY,ALOX12,BACE1,CALR,CCL2,CD40,CFD,COL1A1,DGKA,DLAT,ETS1,FABP2,IL8,IRS1,KLF4,LDLR,MMP14,MMP9,NCF1,NDUFA5,PTGS2,RAPGEF1,S100A11,SELE	15-deoxy-delta-12,14 -PGJ 2,CEBPB,CREBBP,CTNNB1,ESR1,LEP,NFKB1,NFKBIA,NFkB (complex),NOTCH1,PPARG,RELA,SP1,SP3,STAT1,STAT3,TNF,pioglitazone,troglitazone
PAX3	transcription regulator	0.00715	ARHGDIB,DNM1,EGR2,FOXD3,GPR1,HLA-DRB1,HSPG2,IRS1,MMP9,PCDHGC3,PTPN12,TEK,TFPI2,TIMP3,VCAN
azathioprine	chemical drug	0.00732	ACLY,CALR,PDGFA
Agtr1b	G-protein coupled receptor	0.00732	ANGPT2,FOS,PTGS2	Agtr1b,CEBPB,CREBBP,EGR1,ERK,ESR1,HIF1A,JAK2,JUN,MAPK1,MAPK3,NFKB1,NFKBIA,NFkB (complex),PPARG,SP1,SRC,STAT1,STAT3,TCF
Ifnz (includes others)	cytokine	0.00732	CD40,CD83,IRF1	CREBBP,Ifnz (includes others),JUN,NFKBIA,NFkB (complex),STAT1,STAT3
OSCAR	other	0.00732	CD40,CD83,IL8	IL1B,JUN,NFKB1,NFKBIA,NFkB (complex),OSCAR,REL,RELA,RELB,SP1,STAT1,STAT3
SOX6	transcription regulator	0.00732	ACAN,COL2A1,HSPG2
AFP	transporter	0.00732	EGR2,FOS,MMP9	AFP,HDAC3,JUN,NFkB (complex),RELA,STAT1,TP53
SP2	transcription regulator	0.00732	FOS,PRKCD,PTGS1
GABBR1	G-protein coupled receptor	0.00732	ACAN,CASR,COL2A1	Ca2+,GABBR1,NFkB (complex),RELA,SOX9,SP1,STAT3
gossypol	chemical toxicant	0.00732	CFLAR,CXCL1,IL8	E2F1,EP300,JUN,MYC,SP1,TP53,gossypol
COL18A1	other	0.00749	CCL2,ETS1,F7,FOS,ITGB2,PTGS2,SPOCK1,THBS1,VWF	CEBPB,COL18A1,CTNNB1,EGR1,ERK,ESR1,HIF1A,HMGB1,ITGB1,JUN,MAPK3,NFKB1,NFKBIA,NFkB (complex),P38 MAPK,PPARG,RELA,SP1,STAT1,STAT3,VEGFA
INSR	kinase	0.0075	ALAD,CCL2,CD83,CXCR4,DEK,EGR2,FOS,HELLS,IER2,IRS1,LCP1,LDB2,LRP10,MARCKSL1,MCM2,MCM4,MMP9,MSH6,PLA2G1B,RRM2,SOCS2,UHRF1	Akt,CEBPB,CREBBP,EGR1,ESR1,ESR2,HIF1A,INSR,Ins1,JAK,JUN,MAPK1,NFkB (complex),RB1,RELA,SP1,STAT1,STAT3,TCF,prostaglandin E2
GRP	growth factor	0.00758	FOS,FOSB,PTGS2,RRM2	AREG/AREGB,CEBPB,CREBBP,CTNNB1,EGR1,GAST,GRP,HIF1A,Ins1,JUN,MAPK3,MYC,NFKBIA,NFkB (complex),RAF1,RB1,RELA,SP1,STAT1,STAT3
CTSS	peptidase	0.00758	COL4A3,CTSK,MMP9,PRKCD
ANXA1	other	0.00758	CCL2,ITGB2,PTGS2,SELL	ANXA1,IL17A,NFKB1,NFKBIA,NFkB (complex),Nfat (family),RELA,STAT3
geranylgeranyl pyrophosphate	chemical - endogenous mammalian	0.00758	CCL2,KLF2,MMP9,PTGS2	ERK1/2,ESR1,HMGB1,JUN,NFATC3,NFKB1,NFKBIA,NFkB (complex),Nfat (family),P38 MAPK,RELA,RELB,Rac,SP1,STAT1,STAT3,geranylgeranyl pyrophosphate
HTT	transcription regulator	0.00761	BTG3,CA4,CBX5,CKM,CLDN6,DNAI1,DNAJA2,DNM1,EGR2,ETV1,FOS,GNB5,GPR88,GSN,HMGA1,ITGB1,KLF4,LDLR,LTBP2,MFAP4,MMP14,NDUFA5,PFKM,POLR2A,PPP2R2A,PRKCD,PTPN22,RNF34,RRS1,SERPING1,SFRP1,SLC25A22,SLC40A1,SLMAP,SOCS2,SP6,TGM2,TIMP3,TM4SF1,USP2	CEBPB,CREBBP,EGR1,EP300,ESR1,HTT,Ins1,NFKB1,RB1,RELA,RNA polymerase II,SP1,SRC,STAT1,STAT3
methylprednisolone	chemical drug	0.0077	ALAD,BTG1,CAMK1,CLEC4F,FAH,FBP2,FOS,GDA,HAL,HNRNPAB,HYAL2,IRF1,ITGB1,LDLR,LPHN2,LRP3,MGMT,MMP9,PTPRC,RAB8A,RAPGEF4,RBL2,RGS2,RND3,SCLY,SLC39A1,SLC40A1,SLC4A11,SLC4A4,TIMP3,USP2,ZNF180
SIM1	transcription regulator	0.00771	ANGPT2,AQP4,CMKLR1,CNOT7,GUCY2C,ITIH3,LCP1,LDB2,LIFR,MYH6,Naca,PTPN22,RBL2,SOX10,USP2,ZG16
IFI16	transcription regulator	0.00776	CCL2,IL8,LDLR,NFKBIA,SELE,SFTPD,SSTR1	CREBBP,E2F1,EGR1,IFI16,JUN,NFKB1,NFKBIA,NFkB (complex),RELA,RELB,SP1,STAT3,TP53
dinoprost	chemical - endogenous mammalian	0.00782	ACAN,FOS,MAPK6,MMP9,PTGS1,PTGS2,THBS1,TIMP3	Akt,CTNNB1,EGFR,EGR1,ESR1,ESR2,FGF2,JUN,Mek,NFKBIA,NFkB (complex),PTGS2,RELA,SP1,SRF,STAT1,STAT3,TP53,dinoprost
lithium chloride	chemical drug	0.00782	AMH,CKM,FABP2,FOS,PLD1,PTGS2,TERT,VCAN	Akt,CTNNB1,EGR1,ERK1/2,ESR2,HDAC1,IL10,JUN,MYC,NFKB1,NFKBIA,NFkB (complex),RELA,SP1,STAT1,STAT3,TCF,TP53,lithium chloride
eicosapentenoic acid	chemical drug	0.00782	CCL2,CD40,CD83,FOS,LDLR,MMP9,MRC1,PTGS2	ERK1/2,HMGB1,IL2,JUN,Jnk,NFKBIA,NFkB (complex),PPARG,RELA,SP1,STAT1,STAT3,arachidonic acid,eicosapentenoic acid,prostaglandin E2
STAT1	transcription regulator	0.00783	ANGPT2,BTG1,CCL2,CD40,CEBPD,CXCR3,DPP4,FCER1G,FOS,IL8,IRF1,MMP9,PDGFA,PRF1,PTGS2,SERPING1,SOCS1	CD40,HMGB1,IFNG,IL10,JUN,NFKB1,NFKB2,NFKBIA,NFkB (complex),RELA,RELB,STAT1,STAT3,STAT6
ESR1	ligand-dependent nuclear receptor	0.00783	ADORA1,CCL2,CKB,COL8A1,FOS,IL8,LDLR,MMP9,PTGS2,SELE,SOCS2,SULF1,TEK,TERT,TGM2,TNFAIP3,TXNIP	CREBBP,CTNNB1,E2F1,EGFR,EGR1,ESR1,ESR2,HDAC3,JUN,Jnk,NFkB (complex),PPARG,RELA,SP1,STAT1,STAT3,TP53,apigenin
inosine	chemical - endogenous mammalian	0.00783	AIF1,CFD,IRF1,LCP1,PPP1R14B,SERPING1
LPL	enzyme	0.0079	CCL2,IL8,IRS1,SELE,THBS1	D-glucose,EGR1,ESR1,HIF1A,JAK2,JUN,LDL,LPL,NFKB1,NFKBIA,NFkB (complex),PI3K (complex),PPARG,REL,RELA,RELB,SP1,SRF,STAT1,STAT3
S-nitrosoglutathione	chemical toxicant	0.0079	CCL2,IRS1,NFKBIA,PTGS2,SELE	JUN,Jnk,NFKB1,NFKBIA,NFkB (complex),NOTCH1,Nfat (family),NfkB1-RelA,PPARG,RELA,RELB,S-nitrosoglutathione,SP1,STAT3,TNF
TCR	complex	0.00815	CFLAR,CXCR3,CXCR4,EGR2,FOS,IL8,IRF1,KLF2,LBR,LMNB1,MAP3K8,NFKBIA,PRF1,PTPRC,RRS1,SELL,SOCS1,SOCS2,TRAF3	CD28,CD3,CREBBP,HMGB1,IFNG,IL10,IL2,JUN,NFATC2,NFKB1,NFKB2,NFKBIA,NFkB (complex),RELA,STAT1,STAT3,STAT6,TCR
streptozocin	chemical drug	0.0082	ANGPT2,ATP1B2,CASR,COL1A1,FOS,GK,HSPG2,IRS1,LMNB1,MMP9,MYH6,NCF1,NT5E,PTGS2,TRPV1	CTNNB1,Ca2+,EP300,ESR1,JUN,LEP,MAPK14,MAPK8,NADPH oxidase,NFkB (complex),RELA,SOX9,SP1,SP3,STAT1,STAT3,TP53,streptozocin
BMP2	growth factor	0.00827	ACAN,ACP5,AMH,BTG3,COL1A1,COL2A1,CTSK,FOS,FOSB,KLF4,MEF2C,MMP9,TGM2,TIMP3	BMP2,CTNNB1,EGR1,ESR1,FN1,HDAC1,HMGB1,JUN,MAPK14,MYC,NFKBIA,NFkB (complex),P38 MAPK,RELA,SP1,STAT1,STAT3,TCF,TGFB1,TP53
S-18886	chemical drug	0.00834	ALOX12,NCF1
chitinase	group	0.00834	CCL2,IL8
nebivolol	chemical drug	0.00834	PTGS1,PTGS2
STK40	kinase	0.00834	CXCL1,IL8	JUN,NFKB1,NFKBIA,NFkB (complex),RELA,SP1,STK40
RAB23	enzyme	0.00834	ACAN,COL2A1
TAF9	transcription regulator	0.00834	IL8,IRF1
low molecular weight heparin	chemical drug	0.00834	MMP9,TIE1
GPIIB-IIIA	complex	0.00834	CD40,MMP14	Fibrinogen,GPIIB-IIIA,ITGB3,NFKBIA,NFkB (complex)
WNT5B	other	0.00834	COL2A1,RBL2
BMX	kinase	0.00834	FOS,IL8	Akt,BMX,CREBBP,EGFR,EGR1,ESR1,ESR2,IL6,JUN,NFKB1,NFKBIA,NFkB (complex),RELA,SP1,STAT1,STAT3
MBD4	enzyme	0.00834	MSH2,MSH6
TAB1	enzyme	0.00834	PTGS2,SELE	CHUK,CTNNB1,ESR1,HDAC3,HMGB1,JUN,Jnk,MAPK8,NFKB1,NFKBIA,NFkB (complex),Nfat (family),NfkB1-RelA,P38 MAPK,PPARG,RELA,SP1,STAT3,TAB1
naproxen	chemical drug	0.00834	BACE1,PTGS1
allyl isothiocyanate	chemical toxicant	0.00834	FOS,PTGS2	CTNNB1,ERK1/2,ESR1,JUN,MAPK8,NFKBIA,NFkB (complex),RELA,SP1,STAT3,allyl isothiocyanate
ascomycin	chemical reagent	0.00834	CD83,IL8
lansoprazole	chemical drug	0.00834	IL8,PTGS2	ESR1,HMGB1,NFKBIA,NFkB (complex),P38 MAPK,STAT3,lansoprazole
ammonia	chemical - endogenous mammalian	0.00834	AQP4,SLC7A6
L-homocysteine	chemical - endogenous mammalian	0.00834	CCL2,IL8
IL5	cytokine	0.00851	ACP5,CCL2,CCNH,CD40,CD79A,CXCR4,EGR2,FOSL2,GK,IER2,IL8,ITGAD,LMNB1,LRRC8C,MAPK6,MMP9,SOCS1,SOCS2	Akt,CEBPB,CSF2,EGR1,ERK,ESR1,ESR2,IFNG,IL5,JAK,JUN,NFKB1,NFkB (complex),PPARG,RELA,SP1,STAT1,STAT3,STAT6,TP53
Pdgf (complex)	complex	0.00862	CCL2,ERRFI1,FOS,FOSB,LDLR,MCM6,PTGS2,TERT,TIMP3	CEBPB,CTNNB1,EDN1,ERK,ERK1/2,ESR1,HMGB1,NFATC3,NFKBIA,NFkB (complex),Nfat (family),P38 MAPK,PPARG,Pdgf (complex),RELA,Rac,SP1,STAT1,STAT3
MAPKAPK2	kinase	0.0087	CCL11,CCL2,CEBPD,IL8,MMP9,NFKBIA	ERK1/2,IL1B,IL6,JUN,MAPKAPK2,NFKB1,NFKBIA,NFkB (complex),REL,RELA,RELB,SP1,STAT1,STAT3
TRAF6	enzyme	0.0087	CCL2,CXCL1,IL8,RELB,SELE,TNFAIP3	CHUK,HDAC3,JUN,MYD88,NFKB1,NFKBIA,NFkB (complex),REL,RELA,RELB,SP1,STAT1,STAT3,TRAF6
CEBPB	transcription regulator	0.00891	ATR,CCL2,CDT1,CEBPD,CFD,COL1A1,F7,FOS,IL8,IRS1,LDLR,LYN,MBL2,MCM3,MSH2,PRKCD,PTGS1,PTGS2,RAC2,RAD18,SFTPD,TM4SF1,VCAN	Akt,CEBPB,CREBBP,EGR1,EP300,ESR1,ESR2,HDAC3,HIF1A,JUN,NFKBIA,NFkB (complex),PTGS2,RELA,RNA polymerase II,SP1,STAT1,STAT3,TP53
ANGPT1	growth factor	0.00898	ANGPT2,CCL2,ITGB1,SELE,TEK
SELP	transmembrane receptor	0.00898	CCL2,CXCR4,HCK,IL8,PRKCD	CSF3,HMGB1,IFNG,IL2,IL4,IL6,NFKB1,NFKBIA,NFkB (complex),RELA,SELP,SP1,STAT1,STAT3,STAT6
cis-urocanic acid	chemical drug	0.00898	IL8,NCF2,PTGS2,TNFAIP3	JUN,NFKB1,NFKBIA,NFkB (complex),RELA,SP1,cis-urocanic acid
AREG/AREGB	growth factor	0.00898	CXCR4,FOS,MMP9,PTGS2	AREG/AREGB,Akt,CEBPB,EGFR,EGR1,ERK,ERK1/2,ESR1,ESR2,JUN,NFKB1,NFKBIA,NFkB (complex),PPARG,PRKCD,RELA,SP1,STAT1,STAT3
BGN	other	0.00898	CCL2,IL8,LRP6,MMP14	BGN,CEBPB,ERK,ESR1,IL1B,NFKB1,NFKBIA,NFkB (complex),NOTCH1,PPARG,RELA,SP1,STAT3,TNF
MEF2A	transcription regulator	0.00898	CKM,FOS,KLF2,MYH6
REL	transcription regulator	0.009	CCL2,CD40,CR2,EGR2,IGHM,IL8,MAP3K8,NFKBIA,RELB,TNFAIP3	JUN,NFKB1,NFKB2,NFKBIA,NFkB (complex),PRKCZ,REL,RELA,RELB,SP1,STAT6
Akt	group	0.00909	CCL2,CFLAR,CXCR4,E2F4,EGR2,FOS,IL8,MMP14,MMP9,PTGS1,PTGS2,RRM2,TP73,VCAN	Akt,CEBPB,EGR1,ERK,ERK1/2,ESR1,HMGB1,JUN,Jnk,NFKBIA,NFkB (complex),P38 MAPK,PPARG,RELA,SP1,STAT3
TNFSF10	cytokine	0.00926	CFLAR,CXCR4,FOS,IL8,PTGS2,SELE,TNFAIP3	Akt,CTNNB1,EGR1,ESR1,ESR2,JUN,Jnk,MAPK8,NFKB1,NFKBIA,NFkB (complex),PPARG,REL,RELA,RELB,SP1,STAT3,TNFSF10
benzyloxycarbonyl-Leu-Leu-Leu aldehyde	chemical - protease inhibitor	0.00937	CASR,CDT1,CFLAR,DCC,IL8,IRS1,ITGB1,MAPK6,MMP9,NCF1,NCF2,NFKBIA,PTGS2,PTPN6,RPS6KB1	CEBPB,CTNNB1,EGF,HDAC3,IKK (complex),IL8,JUN,MYC,NFKB1,NFKBIA,NFkB (complex),REL,RELA,RELB,STAT1,STAT3,TP53,benzyloxycarbonyl-Leu-Leu-Leu aldehyde
SHH	peptidase	0.00941	ALAD,AMH,ANGPT2,CHEK1,HELLS,MCM2,MCM3,MCM6,MEF2C,PTCH1,SFRP1,UNG
xanthine	chemical - endogenous mammalian	0.00948	CXCR4,MMP14,TIMP2	IL1B,Jnk,NFKB1,NFKBIA,NFkB (complex),PPARG,RELA,SP1,STAT3,xanthine
IKK (complex)	complex	0.00948	CFLAR,MMP9,PTGS2	Akt,EGR1,ESR2,HDAC3,IKK (complex),JUN,NFKB1,NFKBIA,NFkB (complex),PPARG,RELA,RELB,SP1,STAT1,STAT3,TP53,curcumin
Il8r	group	0.00948	CR2,IL8,MMP9	Akt,EGR1,ESR1,ESR2,HIF1A,Il8r,JUN,Jnk,MAPK3,NFKB1,NFKB2,NFKBIA,NFkB (complex),PI3K (complex),PPARG,RELA,Ras,SP1,SRF,STAT1,STAT3
GRHL2	transcription regulator	0.00948	TERT,TGM1,ZEB1
CHRM1	G-protein coupled receptor	0.00948	BACE1,EGR2,FOS	Akt,CHRM1,CREBBP,EGR1,ESR1,ESR2,HIF1A,JUN,MAPK1,RELA,SP1,STAT3,TCF
bafilomycin A1	chemical - endogenous non-mammalian	0.00948	CD40,PTGS2,TIMP2	Ca2+,EGR1,IL1B,JUN,LDL,NFKB1,NFKBIA,NFkB (complex),RELA,SOX9,SP1,STAT1,STAT3,bafilomycin A1
buthionine sulfoximine	chemical drug	0.00948	CXCR4,FOS,PTGS2	Akt,EGR1,ESR1,ESR2,HIF1A,HMGB1,JUN,Jnk,MAPK3,NFKB1,NFKB2,NFKBIA,NFkB (complex),P38 MAPK,PPARG,RELA,Ras,SP1,STAT1,STAT3,buthionine sulfoximine
Lh	complex	0.00959	ACP5,AMH,CFLAR,CXCR4,FOS,GEM,GK,IL8,MAPK6,MAPRE2,MMP19,PPFIA4,PTGS2,SLIT2,TFPI2,THBS1,TNFAIP3	Akt,CEBPB,Cg,EGR1,ERK,ESR1,ESR2,HIF1A,JAK2,JUN,Lh,MAPK3,NFKB1,NFKBIA,NFkB (complex),PPARG,RELA,SP1,STAT1,STAT3,TP53
NUPR1	transcription regulator	0.0097	ATAD5,ATR,BTG1,BUB1,CXCR4,DIDO1,ETS1,ETV1,EXO1,FANCD2,FCHSD2,GINS1,GK,GPR1,GTF3C2,IL8,KIF20A,KLF4,LBR,LMNB1,MSH6,NR1D2,NT5DC3,POLE2,RAB11FIP5,RAB32,RELB,TMEM194A,TMPO,ZNF512
Interferon alpha	group	0.00981	CCL2,CD40,CD83,CXCL1,CXCR3,E2F4,IL8,IRF1,ITGB1,MEFV,NFKBIA,NT5E,PRF1,PTGS2,RARRES3,SOCS1,TERT,TGM1,TRIB2	CREBBP,IFNB1,IFNG,IL10,IL4,Interferon alpha,JUN,NFKB1,NFKBIA,NFkB (complex),RELA,STAT1,STAT3,STAT6,TP53
MIF	cytokine	0.0101	CCL2,COL1A1,COL4A4,FOS,IL8,MMP9,PTGS2
STAT	group	0.0102	CEBPD,FOS,IRF1,SOCS1,SOCS2
ID3	transcription regulator	0.0102	CD79A,CXCR4,IGLL1/IGLL5,MMP9,SELE
ELK1	transcription regulator	0.0102	EGR2,FOS,MMP9,MYLK,PTGS2
BAPTA-AM	chemical reagent	0.0102	FOS,IL8,SELE,SOCS1,SOCS2
EGTA	chemical reagent	0.0102	CD83,COL2A1,FOS,IL8,PTGS1
DETA-NONOate	chemical reagent	0.0102	BGN,DGKA,FOS,MMP9,PTGS2
carrageenan	chemical - endogenous non-mammalian	0.0102	EGR2,FOS,FOSB,IL8,PTGS2
CpG oligonucleotide	chemical drug	0.0102	CD40,CD83,IL8,LYN,PRKCD,PTGS2,PTPN12,RASSF4,SLC40A1,THBS1
MYOD1	transcription regulator	0.0105	ATP7A,CBX5,CKM,ETV4,HES6,LMNB2,MEF2C,MYBPH,PDGFA,PFKM,TJP1,TNS1,ZEB1
NANOG	transcription regulator	0.0105	CNOT7,FOS,FOSB,FOXD3,KLF4,LYN,PHACTR2,SET,TBX3
AMH	growth factor	0.0106	AMH,IRF1,RBL1,RBL2
IFNK	cytokine	0.0106	CD40,CD83,IRF1,RARRES3
ITGA1	other	0.0106	COL2A1,MMP9,PTGS1,PTGS2
BMPR1B	kinase	0.0106	ACAN,CFD,COL2A1,PTGS2
LRP1	transmembrane receptor	0.0106	ITGB1,MMP9,PTGS2,SERPING1
PTPN6	phosphatase	0.0106	IGHM,ITGB2,LYN,NCF2
chloropromazine	chemical drug	0.0106	CD83,FOS,GDPD3,LDLR
ATP	chemical - endogenous mammalian	0.0106	CASR,CD83,CXCR4,FOS,IL8,PTGS2,SELL,TRPV1
ANGPT2	growth factor	0.0108	ABCC1,BCR,CALR,COL1A1,ETS1,MMP9,MYH6,NCF1,PTGS2,TEK
atorvastatin	chemical drug	0.0108	ABCC1,CCL2,CD40,COL1A1,IL8,ITGB2,LDLR,MMP9,PTGS2,SELE
E2F3	transcription regulator	0.011	MCM2,MCM3,MCM4,MCM6,RBL1,TERT,TP73
IFNA2	cytokine	0.011	CCL2,CCL8,DPP4,GEM,IRF1,MMP9,NT5E,RARRES3,RBL1,RBL2,SOCS1,SOCS2
CCND1	other	0.011	C7,CDCA7,CDCA7L,DNMT1,E2F4,ELAVL1,ENDOD1,KIF20A,NT5E,RBL1,RGS2,RRM2,SLC9B2
LDLR	transporter	0.0114	ATP7A,BGN,CD40,HSPG2,LDLR,MMP14,MMP9,SELE
TBK1	kinase	0.0114	CD40,CXCR3,IL8,PTGS2,RBL1,SELE,SLCO3A1,ZC3H12A
TLR4	transmembrane receptor	0.0117	CCL2,CCL8,CD40,CEBPD,CTSK,HNRNPU,IL8,IRF1,MMP9,NFKBIA,NOD2,PLEK,PTGS2,RBL1,SELE,SLCO3A1,SOCS1,TNFAIP3,ZC3H12A
SMAD2	transcription regulator	0.0119	ACAN,BGN,COL2A1,ITGB1,SELE,THBS1,TIMP3
mifepristone	chemical drug	0.0119	ACAN,CCL11,CEBPD,EGR2,FOS,GAS6,KLF4,LDLR,MMP9,NFKBIA,PTGS1,PTGS2,RBL1,REM1,RGS2,SERPING1,TIMP3,VCAN
prostaglandin A1	chemical - endogenous non-mammalian	0.012	IL8,NFKBIA,PTGS2
mannitol	chemical - endogenous mammalian	0.012	AQP4,COL1A1,TRPV4
lonafarnib	chemical drug	0.012	CFLAR,MMP9,PTGS2
chondroitin sulfate A	chemical - endogenous mammalian	0.012	ACAN,MMP9,TIMP2
cyclooxygenase	group	0.012	FOS,PTGS2,RGS2
LILRA2	other	0.012	CD40,IL8,MRC1
FLNA	other	0.012	ITGB1,MMP9,OPN4
TRPV1	ion channel	0.012	FOS,PTGS2,TRPV1
miR-29b-3p (and other miRNAs w/seed AGCACCA)	mature microRNA	0.012	BACE1,COL1A1,NASP
PTGFR	G-protein coupled receptor	0.012	FOS,PTGS1,PTGS2
formoterol	chemical drug	0.012	CALR,MMP9,PSMA4
NKX2-1	transcription regulator	0.0121	BTG3,CA4,CHIA,HCK,HELLS,KITLG,NOP56,PLA2G1B,RAC2,RRM2,SFTPD,SSBP1,THBS1
bisindolylmaleimide I	chemical - kinase inhibitor	0.0122	FOS,IL8,MMP9,MYH6,NFKBIA,PRKCD,PTGS2,TJP1
NFATC4	transcription regulator	0.0123	ACP5,COL1A1,CTSK,MYH6
PTGER4	G-protein coupled receptor	0.0123	IL8,NCF1,NCF2,PTGS2
TRPV4	ion channel	0.0123	COL2A1,FOS,SOCS5,THBS1
erlotinib	chemical drug	0.0123	CCL2,COL8A1,CXCL1,IL8
exenatide	biologic drug	0.0123	FOS,MMP9,PTGS2,TXNIP
WT1	transcription regulator	0.0126	AMH,BTAF1,CD97,CKM,HSPG2,KLF4,PDGFA,TERT,THBS1,TIMP3,TM4SF1
Laminin	complex	0.0128	CCL2,COL1A1,ITGB1,MMP9,PTGS2
TNFAIP3	enzyme	0.0128	CFLAR,IL8,MMP9,NFKBIA,SELE
MBD2	transcription regulator	0.0128	CEL,IGHM,MMP9,Prss2,RELB
MAP2K4	kinase	0.0128	CFLAR,ERRFI1,FOS,IL8,MEF2C,PTGS2
IL12B	cytokine	0.0128	CEBPD,IL8,MAP3K8,PIK3AP1,SELPLG,SOCS1
Y 27632	chemical drug	0.0128	ACAN,CCL2,COL2A1,FOS,PTGS2,TJP1
APOE	transporter	0.0131	ALOX12,BGN,CALR,CD40,COL1A1,CTSK,FOS,HSPG2,LDLR,LTBP2,MMP9,NCF1,NCF2,PTGS2,SELE
[Lys15,Arg16,Leu27]VIP(1-7)GRF(8-27)	chemical reagent	0.0135	CCL2,IL8
dienogest	chemical drug	0.0135	IL8,PTGS2
Dgk	group	0.0135	CCL2,IL8
YY2	other	0.0135	CXCR4,FOS
FKBP8	other	0.0135	MMP9,PTCH1
RPE65	enzyme	0.0135	FOS,OPN4
HSPB2	other	0.0135	CCL2,IL8
KHSRP	enzyme	0.0135	LDLR,RPL3
CD24	other	0.0135	FOS,TFPI2
FUT7	enzyme	0.0135	SELE,SELPLG
PROK1	growth factor	0.0135	IL8,PTGS2
EFNB1	other	0.0135	CFLAR,TEK
AGA	enzyme	0.0135	MCM3,MCM4
RTKN	other	0.0135	FOS,TNFAIP3
AGO2	translation regulator	0.0135	CXCR4,FOS
ZYX	other	0.0135	FOS,ITGB1
mibefradil	chemical drug	0.0135	ITGB2,SELL
butylated hydroxytoluene	chemical toxicant	0.0135	FOS,PTGS2
eugenol	chemical - endogenous non-mammalian	0.0135	IL8,PTGS2
CV 3988	chemical reagent	0.0135	CCL2,ITGB1
arsenite	chemical toxicant	0.0136	ABCC1,ATR,COL8A1,FOS,IL8,IRF1,KLF2,PTGS2,THBS1
prednisolone	chemical drug	0.0137	ATG5,BTG1,CCL2,CEBPD,CFLAR,CXCR4,GK,PTGS2,RARRES3,RECQL4,RPS6KB1,SOCS1,TGM2,TNFAIP3,TP73,TXNIP
estrogen receptor	group	0.014	DNMT1,FOS,IL8,IRS1,LDLR,TERT
cerivastatin	chemical drug	0.014	CCL2,CD40,COL1A1,IL8,ITGB2,KLF2
GNAQ	enzyme	0.0142	FOS,IL8,PRKCD,PTGS2
emodin	chemical drug	0.0142	CXCR4,IL8,MMP9,SELE
ramipril	chemical drug	0.0142	COL1A1,MMP9,PTGS2,TIMP2
3M-001	chemical drug	0.0143	CCL2,CD40,CD83,IL8,PTGS2
SNAI1	transcription regulator	0.0143	ACAN,COL2A1,IL8,ITGB1,ZEB1
BMP4	growth factor	0.0144	ACAN,ACVR2A,CCL11,COL2A1,DEK,EIF4A2,KLF4,PTCH1,SULF1,TGM2
FGF1	growth factor	0.0144	CELA2A,FOS,IRS1,PDGFA,PTGS2,SELE,TGM2,THBS1,TIMP3
celecoxib	chemical drug	0.0144	ALOX5,ATR,CFLAR,CHEK1,CTSK,MMP9,PTGS2,ST3GAL4,TNFRSF11A
FOS	transcription regulator	0.0147	ABCC1,ACP5,AGPS,CCL2,CFLAR,CMTM4,COL1A1,DEDD,DNMT1,EGR2,FOS,FOSB,IL8,ITGB1,LTBP2,MAPK6,MMP9,MYH6,PCDHGC3,PLD1,PPP2R2A,PTGS2,PTPN12,SFTPD,SWAP70,TCEA1,TNFRSF11A
tetrachlorodibenzodioxin	chemical toxicant	0.0147	BACH2,BTG1,CAPN9,DNMT1,FOS,IRS1,KHDRBS1,KLF2,MBL2,MMP14,MYH6,NCF4,PTGS2,SAA1,SLC40A1,SLCO3A1,SOCS2,STEAP4,TERT,TGM1,TP73,UGDH
Ras homolog	group	0.0148	FOS,ITGB1,PTGS2
3M-002	chemical reagent	0.0148	CD40,CD83,PTGS2
IL2RB	transmembrane receptor	0.0148	CCL2,ETS1,FOS
superoxide	chemical - endogenous mammalian	0.0148	MARCKSL1,MMP9,PTGS2
ethyl pyruvate	chemical drug	0.0148	MMP9,PTGS2,TJP1
rofecoxib	chemical drug	0.0148	ANGPT2,NCF1,PTGS2
hydrogen sulfide	chemical - endogenous mammalian	0.0148	IL8,PTGS2,SELL
chenodeoxycholic acid	chemical - endogenous mammalian	0.015	APOM,COL1A1,IL8,LDLR,MMP9,NR5A2,PTGS2
NFATC1	transcription regulator	0.0153	ACP5,COL1A1,CTSK,PTGS2,SELL,SELPLG
geldanamycin	chemical - endogenous non-mammalian	0.0153	CD40,CEBPD,CFLAR,HLA-DQA1,IL8,IRS1
pravastatin	chemical drug	0.0153	CCL2,CD40,LDLR,MPP6,SLC16A7,VWF
NGF	growth factor	0.0159	CD40,CD83,DUSP4,EGR2,FOS,FOSL2,LIFR,MMP9,RBL2,SLC40A1,TP73,TRPV1,TRPV4
N-acetylsphingosine	chemical reagent	0.0159	COL1A1,FOS,IL8,PTGS2,RBL1
IL12 (complex)	complex	0.0161	CCL2,CXCR3,FOS,IL8,IRF1,ITGB2,MMP9,PRF1,PTGS2,SELL,SELPLG,SET,SOCS1,SOCS2
AR	ligand-dependent nuclear receptor	0.0162	ALOX15B,AMH,ATAD2,CA4,CDT1,GSN,KITLG,MCM2,MCM4,MYH6,NMRK2,PDGFA,PTGS1,SLCO3A1,TEAD3,TJP1,TRIM25
lipoxin A4	chemical - endogenous mammalian	0.0163	CCL2,IL8,PTGS2,TIMP2
mir-29	microRNA	0.0163	BACE1,COL1A1,DNMT1,NASP
mir-181	microRNA	0.0163	ATG5,PTPN11,PTPN22,TIMP3
diclofenac	chemical drug	0.0163	AQP4,FOS,PTGS2,SELL
rolipram	chemical drug	0.0163	CCL2,CXCR4,MMP9,PTGS2
hemozoin	chemical - endogenous non-mammalian	0.0163	CD83,CXCL1,CXCR4,MMP9
forskolin	chemical toxicant	0.0166	ACAN,ACP5,CCL11,COL1A1,CXCR4,FOS,FOSB,GEM,GK,HLA-DQA1,KITLG,MAPRE2,MGAT3,MMP19,NFKBIA,NT5E,PPM1F,PTGS1,PTGS2,RGS2,RRM2,SSBP1,SSTR1,STK11,TFPI2,THBS1,TNFAIP3,TXNIP,VCAN
resveratrol	chemical drug	0.0167	AIF1,CCL2,CTSK,FOS,FOSL2,IL8,LDLR,MMP9,NFKBIA,PDGFA,PTCH1,PTGS2,TGM1,TNFRSF11A
bortezomib	chemical drug	0.0171	CFLAR,CXCR4,E2F4,FANCD2,IGHM,IL8,IRS1,MAPK6,PTCH1,PTGS2,SAA1
APC	enzyme	0.0171	DPP4,FABP2,KLF4,PTGS1,PTGS2,SUCLG2,TJP1,ZEB1
MAPK9	kinase	0.0173	CCL2,CDT1,FOS,FOSL2,IL8,PTCH1,RBL1,SELPLG,TNFAIP3
TO-901317	chemical reagent	0.0173	ACLY,ACP5,APOM,FABP2,GAMT,GBE1,LDLR,LIFR,MID1IP1,MMP9,NFKBIA,NR5A2,PTGS2,TGM2,TIMP3
KRAS	enzyme	0.0175	ATG5,BGN,CAMK1,CDT1,COL1A1,CTNND2,DNMT1,ETV1,FAH,FOS,IL8,NR5A2,NT5E,PRKCD,PTGS2,TCEA1,TIMP2,VCAN
TNFSF13B	cytokine	0.0176	CCL2,CR2,IL8,MMP9,RELB
salicylic acid	chemical drug	0.0176	BGN,CFLAR,MMP9,PTGS1,PTGS2
TLR3	transmembrane receptor	0.0177	CCL2,CD40,CTSK,FOS,HNRNPU,IL8,LMNB1,MAP3K8,MBL2,PTGS2,SELE,TRAF3
APP	other	0.0178	BACE1,CALR,CCL2,CD82,CFLAR,CKB,CXCL1,CXCR4,CXXC1,DNM1,FOS,FOSB,GNA12,HMGA1,HSPG2,IL8,LDB2,LDLR,LRP1B,LRP6,MGAT3,MMP14,MMP9,MRC1,NCF1,NDUFA5,PDGFA,PGAM1,PTGS2,PTPRC,RANBP2,RBL1,SET,SOCS1,TAF9,TJP1,TRAF3,VAMP2,VCAN
ADORA2A	G-protein coupled receptor	0.0178	CKB,EGR2,FOS,NFKBIA,PGAM1,PTGS2,SELE,SYT11,TJP1,UBOX5
Cbp/p300	group	0.018	CKM,IRF1,PTGS2
ETS	group	0.018	FOS,TERT,VWF
Pdgf Ab	complex	0.018	CKM,COL8A1,FOS
TF	transporter	0.018	CCL2,COL1A1,IL8
DDR1	kinase	0.018	COL1A1,MMP14,MMP9
TNFAIP2	other	0.018	IRF1,RBL1,SLCO3A1
CSF1R	kinase	0.018	ACP5,FOS,GAB3
TNFRSF12A	transmembrane receptor	0.018	CCL2,CKM,IL8
NLRP3	other	0.018	CCL11,CXCR3,MMP9
ZBTB7B	other	0.018	COL1A1,COL2A1,PRF1
ZBTB17	transcription regulator	0.018	BTG3,LDLR,SOCS1
PD 169316	chemical - kinase inhibitor	0.018	MAPK6,PTGS2,TIMP3
nocodazole	chemical reagent	0.018	FOS,PTGS2,STK4
amlodipine	chemical drug	0.018	COL1A1,LDLR,PTGS2
MAP2K3	kinase	0.0182	COL1A1,IL8,MMP9,MYH6,PTGS2,STK4
GW3965	chemical reagent	0.0182	IL8,LDLR,MMP9,NFKBIA,NR5A2,PTGS2
di(2-ethylhexyl) phthalate	chemical toxicant	0.0182	CCL2,CXCL1,DPP4,FOS,FOSB,IL8
Tlr	group	0.0183	CCL2,CD40,CD83,IL8,IRF1,PTGS2,SOCS1,TNFAIP3,ZC3H12A
ETV4	transcription regulator	0.0185	ETV4,IL8,MMP14,PTGS2
TRB	transmembrane receptor	0.0185	CCL11,CD79A,CXCR3,SELPLG
SIN3A	transcription regulator	0.0185	ACP5,CTSK,RBL2,SET
THBS4	other	0.0185	CALR,CD40,COL2A1,SELE
IL17F	cytokine	0.0185	CCL2,CXCL1,IL8,PTGS2
13-cis-retinoic acid	chemical drug	0.0187	CCL2,ELF3,IL8,IRF1,MMP9,PTGS2,RARRES3
cigarette smoke	chemical toxicant	0.0188	CCL11,CKB,DFFB,DNMT1,FOS,IL8,KITLG,LTB4R2,MAP2K6,MMP9,PTGS2,SOCS2,UGDH
IL21	cytokine	0.0193	CCL11,IL8,MMP9,PRF1,PTPRC,SELL,SOCS1,SOCS2,TRAF3
Insulin	group	0.0193	APOM,BACE1,CCL2,CFLAR,CXCL1,DUSP4,ERRFI1,FOS,FOSB,GUCY2C,IRS1,MCM6,MMP9,NCF1,NFKBIA,PRKCD,PTPN11,TRPV1
POMC	other	0.0194	BCR,CXCR4,FOS,FOSL2,LDLR,PRF1,SELE,TIMP2
losartan potassium	chemical drug	0.0194	COL1A1,FOS,IL8,MMP9,PDGFA,PTGS2,TEK,ZEB1
NR4A2	ligand-dependent nuclear receptor	0.0194	CFLAR,ETV1,IL8,KITLG,MMP9
herbimycin	chemical - kinase inhibitor	0.0194	FOS,IL8,IRS1,MMP9,PTGS2
caffeine	chemical drug	0.0194	CTSK,FOS,FOSB,IL8,PTGS2
hexachlorobenzene	chemical toxicant	0.0197	A3galt2,ELF3,MMP9,MRC1,RCN1,S100A11
isobutylmethylxanthine	chemical toxicant	0.0198	CEBPD,CXCR4,E2F4,FOS,ITGB2,RBL1,RBL2,TIMP2,TIMP3,TRPV1
U46619	chemical reagent	0.0198	CCL2,IL8
ginsenoside Rb1	chemical - endogenous non-mammalian	0.0198	FOS,IL8
N-Cadherin	group	0.0198	CCL2,MMP9
Collagen Alpha1	group	0.0198	COL1A1,PTGS2
valine	chemical - endogenous non-mammalian	0.0198	CD83,RPS6KB1
IGFBP7	transporter	0.0198	MMP9,PTGS2
PDGFD	growth factor	0.0198	CXCR4,PTGS2
ABCC1	transporter	0.0198	NCF1,NCF2
UBP1	transcription regulator	0.0198	CD40,CD79A
PRTN3	peptidase	0.0198	CCL2,IL8
NUAK1	kinase	0.0198	COX6B1,MMP14
LPAR1	G-protein coupled receptor	0.0198	CACNA2D1,MMP9
LIMS2	other	0.0198	ITGB1,TJP1
Itgb3	enzyme	0.0198	COL1A1,MMP9
SOX15	transcription regulator	0.0198	CKM,HRC
PTGDS	enzyme	0.0198	DUSP4,PTPN11
PITPNA	transporter	0.0198	PTGS1,PTGS2
EGTA acetoxymethyl ester	chemical reagent	0.0198	IL8,PTGS2
6,7-dinitroquinoxaline-2,3-dione	chemical reagent	0.0198	FOS,FOSB
ferric nitrilotriacetate	chemical toxicant	0.0198	KLF4,PTGS2
PD 168393	chemical - kinase inhibitor	0.0198	CCL2,IL8
RWJ 67657	chemical - kinase inhibitor	0.0198	IL8,PTGS2
2-cyano-3,12-dioxoolean-1,9-dien-28-oic acid	chemical drug	0.0198	CFLAR,NFKBIA
atropine	chemical drug	0.0198	FOS,PTGS2
theophylline	chemical drug	0.0198	FOS,IL8
poly(U)RNA	chemical reagent	0.0198	CCL2,IL8
GSK3B	kinase	0.02	CCL2,CFLAR,CKM,FOS,MMP9,MYH6,PTGS2
GnRH-A	chemical reagent	0.02	AGPAT1,EGR2,FOS,FOSB,IER2,KLF4,RGS2
ACOX1	enzyme	0.0207	DPP4,FABP2,FAH,HAL,HLA-DQA1,HLA-DRB1,MBL2,PIPOX,RGS2,SLC4A4,TRPV2
PP1	chemical - kinase inhibitor	0.021	CXCR4,FOS,IL8,PTGS2
CASP1	peptidase	0.021	CCL11,COL1A1,DFFB,PTGS2
ITGAV	ion channel	0.021	COL1A1,FOS,LDLR,MMP9
PTGER2	G-protein coupled receptor	0.021	CXCR4,PTGS2,TIMP2,TIMP3
S100A6	transporter	0.021	IL8,SELE,TMPO,TNFAIP3
4-methylnitrosoamino-1-(3-pyridinyl)-1-butanone	chemical toxicant	0.021	DNMT1,FOS,LCP1,PTGS2
flavopiridol	chemical drug	0.021	AIF1,CCL2,RBL1,TCEA1
infliximab	biologic drug	0.0214	CXCL1,DUSP4,IL8,NFKBIA,PRF1,PTGS2
GNRH1	other	0.0214	DUSP4,EGR2,FOS,FOSB,PRKCD,PTGS2
TGFA	growth factor	0.0215	CCL2,ERRFI1,FOSL2,IL8,MMP9,PTGS1,PTGS2
PDGF-AA	complex	0.0215	FOS,LDLR,PDGFA
acadesine	chemical drug	0.0215	DUSP4,LDLR,PTGS2
BCR (complex)	complex	0.0219	CALR,CFLAR,CTCF,CXCR4,ITGB1,KLF4,PTGS2,SELL
CEBPA	transcription regulator	0.022	ACLY,ADH1A,CEBPD,CFD,COL1A1,CXCR4,EGR2,FOS,IRS1,LYL1,NR5A2,PTGS1,PTGS2,RBL1,RGS2,SAA1,SFTPD,VCAN
Pkc(s)	group	0.0221	CCL2,CXCR4,EGR2,FOS,IL8,ITGB1,PTGS2,RBL1,RBL2,RGS2,TGM1,TNFRSF11A
17-alpha-ethinylestradiol	chemical drug	0.0227	CD97,CFP,CKB,CXCR3,FOS,LDLR,LIFR,MMP9,MRC1,SLC40A1,SOCS1
ethanol	chemical - endogenous mammalian	0.0229	ACLY,ALOX15B,ALOX5,AQP4,CCL2,CXCR4,FABP2,FOS,FOSB,IGHM,IL8,MMP9,NCF1,NCF2,PRF1,PTGS2,SELE,SLC40A1,TFPI2,TIMP2
Retnlb	other	0.023	CCL2,COL1A1,LMNB1,SFRP1,SOCS2,STK17B,TERT
KIT	transmembrane receptor	0.023	CXCR4,KITLG,PPP2R2A,RAB32,SOCS1,SOCS2,TJP1
HMOX1	enzyme	0.0231	CCL2,COL1A1,IL8,MMP9,PTGS2,SELE
dimethyl sulfoxide	chemical drug	0.0232	CALR,FOS,LIFR,MEF2C,MYH6,NCF1,PDZD2,PTGS1
DUSP1	phosphatase	0.0235	CD40,IL8,PDGFA,PTGS2,SELE
thioacetamide	chemical toxicant	0.0235	BGN,CKB,CLIP2,COL1A1,ELF3,MCM6,MMP14,MSH2,POLE2,PTGS2,RCN1,S100A11,TGM2,TIMP2,TRIM25,USP2
ABCB4	transporter	0.0236	COL1A1,ELF3,NR5A2,PDGFA
MYOG	transcription regulator	0.0236	CKM,FOS,MEF2C,PDGFA
ALB	transporter	0.0236	CCL2,COL1A1,IL8,PTGS2
AGTR2	G-protein coupled receptor	0.0236	ANGPT2,FOS,RPS6KB1,ZEB1
S100A4	other	0.0236	MMP14,MMP9,THBS1,TIMP2
thalidomide	chemical drug	0.0236	ANGPT2,COL1A1,IL8,TERT
paraquat	chemical toxicant	0.024	ANGPT2,CEBPD,COL1A1,IL8,KLF2,LIFR,MMP9,SFTPD,STRBP
CNR1	G-protein coupled receptor	0.0241	ADORA1,ERRFI1,FOS,NOD2,PAFAH1B1,PLD1,PTGS2,SLIT2,SOCS5,TJP1
FOXO1	transcription regulator	0.0241	ACLY,ANGPT2,APOM,CD40,CFLAR,FABP2,FOS,FOSB,GK,HAL,IL8,IRS1,KLF2,SELL,TXNIP
MAP3K7	kinase	0.0245	IL8,IRF1,ITGB1,MMP9,NOD2,PTGS2,SELE
FGFR1	kinase	0.0249	COL1A1,FGF4,FOS,MMP14,PTGS1,PTGS2
TAZ	enzyme	0.0249	C7,CCL2,IRS1,LCP1,PPP1R3B,TFPI2
etoposide	chemical drug	0.0253	CD40,DFFB,IL8,IRF1,PFKM,RELB,TERT,TNFAIP3,TP73
H89	chemical - kinase inhibitor	0.0253	CD83,DMRT1,EGR2,FOS,IL8,MMP9,PLD1,PTGS2,TERT
PRKG1	kinase	0.0254	COL1A1,FOS,THBS1
FOXC1	transcription regulator	0.0254	CXCR4,MMP9,TCF15
HSP90B1	other	0.0254	CALR,CD40,ITGB2
NFIX	transcription regulator	0.0254	IL8,NFIX,PDGFA
NOV	growth factor	0.0254	CCL2,ITGB1,MMP9
T	transcription regulator	0.0254	ACAN,COL1A1,COL2A1
nimesulide	chemical drug	0.0254	MMP9,NCF1,PTGS2
tranilast	chemical drug	0.0254	CD40,IL8,TXNIP
plerixafor	chemical drug	0.0254	CXCR4,KITLG,MMP9
amino acids	chemical - endogenous mammalian	0.0254	FOS,FOSB,SELE
tosylphenylalanyl chloromethyl ketone	chemical - protease inhibitor	0.0254	CCL2,IL8,PRF1
Calcineurin protein(s)	complex	0.0257	CKM,EGR2,FOS,PTGS2,RGS2
CEBPE	transcription regulator	0.0257	F7,MMP9,NCF1,PTGS2,SELL
TNFRSF9	transmembrane receptor	0.0265	CD40,IL8,PRF1,PTPRC
chloroquine	chemical drug	0.0265	CD40,IL8,LIFR,SOCS1
n-3 fatty acids	chemical drug	0.0265	CCL2,IRS1,PDGFA,PTGS2
HOXD10	transcription regulator	0.0268	DOT1L,FCRLA,MMP14,S100A11,TIMP2,TJP1
RARB	ligand-dependent nuclear receptor	0.0268	CDX1,ETS1,IL8,PTGS2,TCEA1,TGM1
LIF	cytokine	0.027	CEBPD,ELF3,FGF4,FOS,IL34,IL8,IRF1,LIFR,PLD1,PTGS2,SOCS1,SOCS2,VWF
L-cysteine	chemical - endogenous mammalian	0.027	FOS,IL8
azithromycin	chemical drug	0.027	MMP9,MRC1
ganglioside GM3	chemical - endogenous mammalian	0.027	CD40,CSK
ganglioside GD1a	chemical - endogenous mammalian	0.027	CD40,PTGS2
bevacizumab	biologic drug	0.027	ANGPT2,CXCR4
atrazine	chemical toxicant	0.027	CLEC11A,PTGS2
TCF/LEF	group	0.027	ITGB1,PTGS2
HSPA1A/HSPA1B	other	0.027	FOS,IL8
SOX2-OCT4	complex	0.027	FGF4,FOXD3
EWSR1	other	0.027	FOS,MAP4K2
GPR132	G-protein coupled receptor	0.027	MRC1,SELE
ENO1	enzyme	0.027	PTGS2,SELE
CASQ2	other	0.027	ASPH,CALR
TPSD1	peptidase	0.027	IL8,PTGS2
VEGFC	growth factor	0.027	CXCR4,PTGS2
PLA2G2A	enzyme	0.027	IL8,PTGS2
SDC1	enzyme	0.027	CFLAR,TGM2
SULF1	enzyme	0.027	ACAN,COL2A1
HPSE	enzyme	0.027	CCL2,PTGS2
dimethyl fumarate	chemical drug	0.027	PTGS2,SELE
manumycin A	chemical reagent	0.027	IL8,PLD1
diazepam	chemical drug	0.027	FOS,IL8
manidipine	chemical drug	0.027	FOS,IL8
nickel chloride	chemical toxicant	0.027	CCL2,PTGS2
Z-DEVD-FMK	chemical - protease inhibitor	0.027	FCER1G,MEF2C
8-oxo-7-hydrodeoxyguanosine	chemical - endogenous mammalian	0.027	IL8,PTGS2
JUNB	transcription regulator	0.0276	ACLY,COL1A1,MMP9,NCF2,PPP2R2A,RELB,SFTPD,SWAP70
PPRC1	transcription regulator	0.028	ERRFI1,GK,IL8,PTGS2,RND3
Mapk	group	0.0292	CCL2,CFLAR,COL1A1,FOS,IL8,MMP9,PRF1,PTGS2
docosahexaenoic acid	chemical drug	0.0292	CD40,CXCR4,LDLR,MMP9,MRC1,PTGS1,PTGS2,SELE
ACVRL1	kinase	0.0295	ANGPT2,CXCR4,IL8,SELE
zVAD-FMK	chemical - protease inhibitor	0.0295	CCL2,CD40,DCC,FOS
NKX2-3	transcription regulator	0.0295	ANGPT2,ARHGDIB,BTG1,GIMAP7,IL8,KLF2,KLF4,NETO2,PLD1,PTGS2,SLC25A28,SLC40A1,SYT11,TFPI2
Angiotensin II receptor type 1	group	0.0297	CCL2,FOS,IL8
IFNW1	cytokine	0.0297	CD40,CD83,RARRES3
IL36B	cytokine	0.0297	CD40,CD83,IL8
IL17R	complex	0.0297	CCL2,CXCL1,IL8
GLIS2	transcription regulator	0.0297	COL1A1,LTBP2,MMP14
vasoactive intestinal peptide	chemical drug	0.0297	CCL2,IL8,KITLG
EIF4EBP1	translation regulator	0.0297	CEBPD,CFLAR,SOCS1
CCL3	cytokine	0.0297	CCL2,FOS,SELE
SMARCD3	transcription regulator	0.0297	ACAN,COL1A1,COL2A1
CDX1	transcription regulator	0.0297	CDX1,PTGS2,RBL1
acrolein	chemical toxicant	0.0297	BACE1,MMP9,PTGS2
JAK inhibitor I	chemical - kinase inhibitor	0.0297	CXCL1,MMP9,PTGS2
lisinopril	biologic drug	0.0297	FOS,LDLR,PDGFA
lipoarabinomannan	chemical - endogenous non-mammalian	0.0297	CXCR4,IL8,IRF1
ZBTB20	other	0.0305	ACSS2,GAS6,IRS1,SOCS2,UGDH
PTPN1	phosphatase	0.0305	CFLAR,EDEM1,IRS1,NFKBIA,SOCS1
TLR7	transmembrane receptor	0.0308	CCL2,CD40,CD83,CXCL1,IL8,NFKBIA,PTPN6,ZC3H12A
mir-223	microRNA	0.0308	C7,CA4,CD93,EGR2,MEF2C,MYO1D,SLC16A7,SLC40A1
SPARC	other	0.0308	CEBPD,CFD,COL1A1,MCM6,MSH2,POLE2,TRIM25,USP2
IL1RN	cytokine	0.0325	CCL2,CXCL1,IL8,IRF1,LIFR,MMP9,PTGS2,SELE,YLPM1
STAT5A	transcription regulator	0.0325	CFLAR,CHEK1,FCER1G,FOS,IRF1,SOCS1,SOCS2,TNFRSF11A,TRAF3
POU5F1	transcription regulator	0.0325	DNMT1,FGF4,FOXD3,KLF2,KLF4,MEF2C,PCGF6,TBX3
NOD2	other	0.0327	IL8,KLF2,MAP3K8,TNFAIP3
F7	peptidase	0.0327	FOS,IER2,IL8,RND3
mevalonic acid	chemical - endogenous mammalian	0.0327	CCL2,CD40,KLF2,LDLR
luteolin	chemical - endogenous non-mammalian	0.0327	FOS,MMP9,PTGS2,SELE
deoxycholate	chemical - endogenous mammalian	0.0331	CFLAR,IL8,KCNJ10,LDLR,PTGS2
NKX3-1	transcription regulator	0.0331	ETS1,FOS,MMP9,PTPRC,VIL1
telmisartan	chemical drug	0.0331	CCL2,Cd209a,MMP9,MRC1,PTGS2
CpG ODN 1668	chemical reagent	0.0331	CD40,CFLAR,IL8,PTGS2,SOCS1
DMD	other	0.0331	AMPD1,AQP4,ATP1B2,BGN,CACNA2D1,CAPN3,CASQ1,MEF2C,PFKM,PYGM,SGCG,TBC1D4
NR1H3	ligand-dependent nuclear receptor	0.0334	APOM,LDLR,MID1IP1,MMP9,NFKBIA,NR5A2,PTGS2
vorinostat	chemical drug	0.0334	ATG5,CFLAR,ELAVL1,IRF1,MMP9,PTGS2,SOCS1
berberine	chemical drug	0.0334	CCL2,CD40,CFLAR,IL8,LDLR,MMP9,PTGS2
IL27	cytokine	0.0342	CEBPD,CFLAR,FOS,HLA-DQA1,IRF1,PTGS2,RARRES3,SOCS1
CD44	enzyme	0.0342	BGN,CALR,COL1A1,CTSK,DNMT1,LTBP2,MMP14,SELL
DICER1	enzyme	0.0342	ANGPT2,EGR2,FOS,IL8,MMP9,PRKCD,TEK,THBS1
SAA	group	0.0343	CCL2,IL8,PTGS2
RHOJ	enzyme	0.0343	GSN,LRP1B,RND3
GNRH	group	0.0343	FOS,PTGS2,ZEB1
PI3K (family)	group	0.0343	CCL2,KLF2,MMP9
GHRH	other	0.0343	FOS,KITLG,SSTR1
CDK9	kinase	0.0343	HLA-DQA1,MMP9,TERT
RCAN1	transcription regulator	0.0343	FOS,PTGS2,SELE
PYCARD	transcription regulator	0.0343	IL8,MMP9,PTGS2
NTN1	other	0.0343	CCL11,DCC,PTGS2
MMP2	peptidase	0.0343	CCL11,ICAM5,TJP1
PTGS1	enzyme	0.0343	GEM,PTGS1,PTGS2
MSX1	transcription regulator	0.0343	COL2A1,EGR2,SFRP1
TIMP1	other	0.0343	MMP9,TIMP2,TIMP3
PAK1	kinase	0.0343	ITGB2,MMP14,PFKM
leuprolide	biologic drug	0.0343	CFLAR,MMP14,MMP9
kainic acid	chemical toxicant	0.0347	BACE1,CACNA2D1,EGR2,ERRFI1,FOS,FOSB,LMO2,MMP9,PTGS2,SYT10
BCG vaccine	biologic drug	0.0351	CCL2,PTGS2
NTS	other	0.0351	FOS,IL8
LIMS1	other	0.0351	ITGB1,TJP1
PI3	other	0.0351	IL8,NFKBIA
PLA2G10	enzyme	0.0351	CCL2,PTGS2
SHOX	transcription regulator	0.0351	RBL1,RBL2
CSK	kinase	0.0351	FOS,ITGB2
PDE4D	enzyme	0.0351	ITGB2,PTGS2
RANBP9	other	0.0351	FOS,TP73
NCAM1	other	0.0351	CALR,NFKBIA
PEA15	transporter	0.0351	EGR2,PLD1
BTC	growth factor	0.0351	MMP9,PTGS2
SF1	transcription regulator	0.0351	COL1A1,MYL6
asbestos	chemical toxicant	0.0351	IL8,PDGFA
orlistat	chemical drug	0.0351	CCL2,IL8
racemic flurbiprofen	chemical drug	0.0351	MMP9,PTGS2
polymyxin B	chemical drug	0.0351	IL8,LDLR
hexamethoxyflavone	chemical toxicant	0.0351	IL8,PTGS2
tyrphostin AG 1024	chemical - kinase inhibitor	0.0351	RBL1,RBL2
arachidonyltrifluoromethane	chemical reagent	0.0351	PLA2G1B,PTGS2
cordycepin	chemical drug	0.0351	ADORA1,FOS
heparin	chemical - endogenous mammalian	0.0354	CD40,CD83,COL1A1,FOS,MMP14,MMP9
GDNF	growth factor	0.0354	EGR2,EIF4A2,FOSB,GZF1,LMNB2,SOX10
potassium chloride	chemical drug	0.0354	CALR,EGR2,FOS,MEF2C,PTGS2,TP73,TXNIP
cholesterol	chemical - endogenous mammalian	0.0357	ACLY,ACSS2,CCL2,CTSK,HES6,HLA-DRB1,IL8,LDLR,MMP14,PTCH1,PTGS2,SAA1
PDGF BB	complex	0.0357	ELAVL1,ETS1,FOS,GDA,ITGB1,LDLR,MMP14,MMP9,PDGFA,PTGS2,RGS2,SNRPG,TAF9,TGM2,UGDH,VCAN
IKBKE	kinase	0.0358	CXCR3,IL8,MMP9,NFKBIA,PTGS2
BAX	transporter	0.0358	CTSK,EDEM1,ETV1,MMP9,TRAF3
POU2F1	transcription regulator	0.0361	CD79A,FGF4,GAS6,SAA1,SELE,SERPING1,TIMP3,TNFAIP3
fenofibrate	chemical drug	0.0361	CCL2,CD40,CHEK1,DLAT,FABP2,GBE1,HDGFRP3,IL8,MGMT,Prss2,PSMA4,PTGS2,PTPRC,TERT,TXNIP
IFNE	cytokine	0.0361	CD40,CD83,PTGS2,RARRES3
oleic acid	chemical - endogenous mammalian	0.0375	ALOX5,FABP2,FOS,LDLR,NFKBIA,PTGS2,SELE
GATA2	transcription regulator	0.0377	ANGPT2,ETS1,KLF2,LMO2,LYL1,MEF2C
ELAVL1	other	0.0377	CCL8,ELAVL1,FOS,PTGS2,SNRPG,TAF9
(+)-MK-801	chemical drug	0.0377	ACVR2A,ATP1B2,FOS,FOSB,NFKBIA,SELL
IgG	complex	0.0378	ATP6V0D1,CALR,CCL2,CEBPD,IER2,IL8,KLK8,LDLR,RND3,TNFAIP3
CYP1A1	enzyme	0.0379	CACHD1,COX6B1,GAMT,KITLG,LMNB2,SOCS2,ST3GAL4,TMPO
Rp-8-Br-cGMPS	chemical - kinase inhibitor	0.0383	FOS
SB 220025	chemical - kinase inhibitor	0.0383	IL8
1,4-glucan	chemical - endogenous mammalian	0.0383	IL8
thromboxane A2	chemical - endogenous mammalian	0.0383	PTGS2
1,2-dipalmitoylphosphatidylcholine	chemical - endogenous mammalian	0.0383	IL8
cyanuric acid	chemical reagent	0.0383	IL8
peptide YY 3-36	biologic drug	0.0383	FOS
hexacosanoyl-coenzyme A	chemical - endogenous non-mammalian	0.0383	ALOX5
LTB4R/LTB4R2	group	0.0383	IL8
GÎ±q	group	0.0383	PTGS2
ATM/ATR	group	0.0383	RRM2
G protein alpha	group	0.0383	FOS
Jnkk	group	0.0383	PTGS2
Pp2b	complex	0.0383	ALOX12
MSK1/2	group	0.0383	FOS
growth factor receptor	group	0.0383	FOS
enkephalin, methionine	chemical drug	0.0383	MRC1
NPS	other	0.0383	FOS
DEFA1 (includes others)	other	0.0383	IL8
NF279	chemical reagent	0.0383	IL8
GSK 189254	chemical drug	0.0383	FOS
ASB9	transcription regulator	0.0383	CKB
Pad2	other	0.0383	PTGS2
SGPP1	phosphatase	0.0383	PTGS2
ACR16	chemical drug	0.0383	FOS
PPME1	enzyme	0.0383	PPP2R2A
FXN	kinase	0.0383	ACLY
SRF-ELK1	complex	0.0383	FOS
PRG3	other	0.0383	IL8
DEPDC1	transcription regulator	0.0383	TNFAIP3
SLC22A16	transporter	0.0383	FGF4
CLDN9	other	0.0383	TJP1
VCX3A (includes others)	other	0.0383	CAMK1
MYLIP	enzyme	0.0383	LDLR
DNTTIP1	ligand-dependent nuclear receptor	0.0383	MMP9
PAP1	other	0.0383	PTGS2
KRT71	other	0.0383	ATP7A
boldine	chemical - endogenous non-mammalian	0.0383	NCF1
ADAMTSL4	other	0.0383	MMP9
FGF14	growth factor	0.0383	FOS
TMEM123	other	0.0383	CD40
PRR13	other	0.0383	THBS1
PHLPP2	enzyme	0.0383	IRS1
RECQL4	enzyme	0.0383	LMNB2
JHDM1D	enzyme	0.0383	FGF4
rimantadine	chemical drug	0.0383	IL8
MEF2B	transcription regulator	0.0383	CKM
P-TEFb	complex	0.0383	IL8
alpha-hederin	chemical reagent	0.0383	MMP9
Tpl2 kinase inhibitor	chemical - kinase inhibitor	0.0383	PTGS2
vasopressins	chemical drug	0.0383	FOS
HLA-B27	complex	0.0383	HLA-DQA1
NCF2	enzyme	0.0383	SELE
RRM2	enzyme	0.0383	MMP9
cucurbitacin E	chemical - endogenous non-mammalian	0.0383	PTGS2
ARHGEF17	other	0.0383	FOS
HDAC10	transcription regulator	0.0383	TXNIP
LIN7A	other	0.0383	LIN7C
EDN2	growth factor	0.0383	PTGS2
EHD1	other	0.0383	ITGB1
PSMB4	peptidase	0.0383	IGLL1/IGLL5
KIFAP3	other	0.0383	FOS
NDP	growth factor	0.0383	ANGPT2
RGS9	enzyme	0.0383	GNB5
HABP2	peptidase	0.0383	IL8
TNIP2	other	0.0383	MAP3K8
PPY	other	0.0383	FOS
PROK2	other	0.0383	FOS
SYMPK	other	0.0383	TJP1
SPTBN1	other	0.0383	FOS
KSR2	kinase	0.0383	IL8
TRD	other	0.0383	FCER1G
CXCR1	G-protein coupled receptor	0.0383	IL8
PSMB7	peptidase	0.0383	IGLL1/IGLL5
miR-519a-3p (and other miRNAs w/seed AAGUGCA)	mature microRNA	0.0383	ELAVL1
miR-512-3p (and other miRNAs w/seed AGUGCUG)	mature microRNA	0.0383	CFLAR
miR-668 (and other miRNAs w/seed GUCACUC)	mature microRNA	0.0383	AQP4
mir-668	microRNA	0.0383	AQP4
miR-212-5p (miRNAs w/seed CCUUGGC)	mature microRNA	0.0383	PTCH1
miR-616-3p (miRNAs w/seed GUCAUUG)	mature microRNA	0.0383	TFPI2
mir-298	microRNA	0.0383	BACE1
miR-939-5p (miRNAs w/seed GGGGAGC)	mature microRNA	0.0383	AQP4
mir-939	microRNA	0.0383	AQP4
miR-126-3p (and other miRNAs w/seed CGUACCG)	mature microRNA	0.0383	IRS1
NACA	transcription regulator	0.0383	COL1A1
PSMD8	other	0.0383	IGLL1/IGLL5
PM 02734	chemical drug	0.0383	ATG5
SP1-c-Myc	complex	0.0383	TERT
E2F1-HDAC-Rb	complex	0.0383	TERT
GABARAP	transporter	0.0383	TRPV1
NUP107	transporter	0.0383	FOS
MAPKAPK5	kinase	0.0383	MAPK6
Nisch	other	0.0383	FOS
Gbp2	enzyme	0.0383	MMP9
DCSTAMP	other	0.0383	ACP5
CD151	other	0.0383	MMP9
RGS11	enzyme	0.0383	GNB5
PARVA	other	0.0383	PARVB
TYMP	growth factor	0.0383	IL8
SLC1A2	transporter	0.0383	FOS
VAMP3	other	0.0383	VAMP2
dimethyl fumarate/ethyl fumarate	chemical drug	0.0383	SELE
SCN7A	ion channel	0.0383	FOS
TRIM8	other	0.0383	SOCS1
RGS7	enzyme	0.0383	GNB5
PAFAH1B2	enzyme	0.0383	PAFAH1B1
ACSL4	enzyme	0.0383	PTGS2
AZ 11645373	chemical reagent	0.0383	SELL
ANKS1A	other	0.0383	FOS
PDE1A	enzyme	0.0383	DNMT1
B4GALNT2	enzyme	0.0383	VWF
ORC4	other	0.0383	LMNB2
PPP1R3A	phosphatase	0.0383	THBS1
XRCC1	other	0.0383	APLF
RNF19A	enzyme	0.0383	CASR
TFF1	other	0.0383	PTGS2
Gpc1	other	0.0383	PTGS2
MAP7	other	0.0383	TRPV4
Pla2g2a	enzyme	0.0383	PTGS2
Epgn	growth factor	0.0383	FOS
TMEM9B	other	0.0383	IL8
TAX1BP3	transcription regulator	0.0383	FOS
ORC2	other	0.0383	LMNB2
EID1	transcription regulator	0.0383	CKM
ASGR1	transmembrane receptor	0.0383	MMP9
RAMP3	transporter	0.0383	FOS
VPS18	transporter	0.0383	ITGB1
CREB3	transcription regulator	0.0383	MMP9
AKAP13	other	0.0383	FOS
RECQL	enzyme	0.0383	LMNB2
RAB5B	enzyme	0.0383	FOS
ADAM19	peptidase	0.0383	EGR2
LIN7B	other	0.0383	LIN7C
NMI	transcription regulator	0.0383	TERT
ADM2	other	0.0383	FOS
SESN2	other	0.0383	STK11
DFFA	enzyme	0.0383	DFFB
PTPRCAP	other	0.0383	PTPRC
PAFAH1B3	enzyme	0.0383	PAFAH1B1
PD 123177	chemical reagent	0.0383	ZEB1
probenecid	chemical drug	0.0383	ABCC1
polyhydroxyethyl methacrylate	chemical reagent	0.0383	CALR
impromidine	chemical drug	0.0383	LDLR
BMS-275183	chemical drug	0.0383	THBS1
guanfacine	chemical drug	0.0383	FOS
SL 327	chemical - protease inhibitor	0.0383	FOS
triparanol	chemical drug	0.0383	PTCH1
LY311727	chemical reagent	0.0383	PTGS2
BN 50730	chemical reagent	0.0383	PTGS2
hydroxychloroquine	chemical drug	0.0383	CFLAR
dimethyl sulfate	chemical toxicant	0.0383	DNMT1
flurothyl	chemical drug	0.0383	FOS
1-(1-glycero)dodeca-1,3,5,7,9-pentaene	chemical toxicant	0.0383	PTGS2
L-threo-safingol	chemical drug	0.0383	IL8
selfotel	chemical drug	0.0383	FOS
aceclofenac	chemical drug	0.0383	SELL
CGP77675	chemical - kinase inhibitor	0.0383	PTGS2
propionyl-L-carnitine	chemical - endogenous mammalian	0.0383	SELE
cinacalcet	chemical drug	0.0383	CASR
GYKI 52466	chemical drug	0.0383	FOS
flunitrazepam	chemical drug	0.0383	IL8
metastat	chemical drug	0.0383	PTGS2
Ro 31-7549	chemical - kinase inhibitor	0.0383	PTGS2
bisindolylmaleimide III	chemical - kinase inhibitor	0.0383	CFLAR
repaglinide	chemical drug	0.0383	CCL2
ONO-8711	chemical drug	0.0383	FOS
silver nitrate	chemical drug	0.0383	SAA1
N(1)-guanyl-1,7-diaminoheptane	chemical reagent	0.0383	CD83
ibutamoren	chemical drug	0.0383	FOS
cytisine	chemical toxicant	0.0383	FOSB
tetrahydropalmatine	chemical - endogenous non-mammalian	0.0383	IL8
3-keto, N-aminoethyl aminocaproyl dihydrocinnamoyl cyclopamine	chemical reagent	0.0383	SFRP1
droxidopa	chemical drug	0.0383	FOS
S(-)-carbidopa	chemical drug	0.0383	FOS
4-hydroxymercuribenzoate	chemical - protease inhibitor	0.0383	COL1A1
cardiolipin	chemical - endogenous mammalian	0.0383	CCL2
erucic acid	chemical - endogenous non-mammalian	0.0383	ALOX5
n-6 docosapentaenoic acid	chemical - other	0.0383	PTGS2
prostanoid	chemical - other	0.0383	ENTPD1
pregabalin	chemical drug	0.0383	CACNA2D1
poractant alfa	chemical drug	0.0383	IL8
sarcosine	chemical - endogenous mammalian	0.0383	FOS
allose	chemical - endogenous mammalian	0.0383	TXNIP
D-mannose	chemical - endogenous mammalian	0.0383	IL8
lactulose	chemical - endogenous mammalian	0.0383	IL8
V2+	chemical toxicant	0.0383	IL8
DDX58	enzyme	0.0386	CXCR3,GEM,IRF1,PTGS2,SOCS1
zymosan	chemical - endogenous non-mammalian	0.0386	CD40,IL8,PTGS1,PTGS2,SOCS1
NFYB	transcription regulator	0.0388	ACLY,CAPN3,COL1A1,DCC,DPP4,ELAVL1,GNA12,KLHL3,RRM2,SLC25A28,TIMP3,TJP1,UHRF1
Tnf receptor	group	0.0392	IL8,MMP9,SELE
TRA	transmembrane receptor	0.0392	CD79A,CXCR3,SELPLG
SCXA/SCXB	other	0.0392	ACAN,COL1A1,TIMP3
FSHB	other	0.0392	KITLG,PDGFA,TJP1
zoledronic acid	chemical drug	0.0392	IL8,MMP9,TNFRSF11A
Sch-23390	chemical drug	0.0392	EGR2,FOS,FOSB
4-hydroxynonenal	chemical toxicant	0.0392	MMP9,PTGS2,STK11
salvin	chemical toxicant	0.0392	CCL2,IL8,MMP9
TCF3	transcription regulator	0.0395	CD79A,CKM,COL1A1,E2F4,IGHM,IGLL1/IGLL5,KLF4,MEF2C,PSAP,SOCS1
nitric oxide	chemical - endogenous mammalian	0.0395	FOS,HSPG2,MMP9,PTGS1,PTGS2,RHBDF2,SELE,THBS1,TIMP2,TIMP3
trinitrobenzenesulfonic acid	chemical reagent	0.0396	CCL11,COL1A1,FOS,MMP9,NCF4,PTGS1,PTGS2
Rock	group	0.0398	CCL2,COL1A1,FOS,IL8
3M-011	chemical reagent	0.0398	CD40,CD83,IL8,PTGS2
XDH	enzyme	0.0398	CXCR4,IL8,MMP14,TIMP2
APLN	other	0.0398	FOS,LYL1,MYH6,TEK
IKZF1	transcription regulator	0.0399	C1QTNF1,DNM1,IGLL1/IGLL5,KITLG,MMP14,NFIX,SASH1,VWF
E. coli serotype 0127B8 lipopolysaccharide	chemical - endogenous non-mammalian	0.0399	ADORA1,CCL2,CD40,CXCR4,EGR2,GNB5,IRF1,KLF2,LIFR,MAP3K8,NFKBIA,SLC16A9
LIPE	enzyme	0.0409	ACSS2,AQP4,COL1A1,FBP2,FOS,HLA-DQA1,KITLG,LYL1,MEF2C
ursodeoxycholic acid	chemical - endogenous mammalian	0.0416	COL1A1,ELF3,IRS1,PDGFA,PTGS2
TFAP2A	transcription regulator	0.0416	KLF4,PSAP,RBL2,RPL7,TERT
triptolide	chemical reagent	0.0416	CXCL1,IL8,MMP19,POLR2A,PTGS2
rosiglitazone	chemical drug	0.0423	ACSS2,ALOX5,CCL11,CCL2,CFD,CKM,COL1A1,COL4A3BP,ETS1,FOS,GK,IRF1,IRS1,KLF4,MCM6,MMP9,PFKM,PTGS2,SOCS1,TERT,THBS1
N-Ac-Leu-Leu-norleucinal	chemical - protease inhibitor	0.0428	CCL2,DCC,IL8,ITGB1,PTGS2,RBL1
HOXA10	transcription regulator	0.0428	CFD,DPP4,EGR2,FCER1G,GAS6,HLA-DQA1,MYLK,PRKCD,PROS1,REM1,RPL37A,STK17B
SMAD3	transcription regulator	0.0428	BGN,CCL2,CD79A,COL1A1,COL2A1,DUSP4,FOS,ITGB1,MMP9,TERT,THBS1,TIMP3
TNFSF13	cytokine	0.0436	MCM2,MCM4,MCM6,POLE2
NOS3	enzyme	0.0436	CCL2,MMP14,PTGS2,TERT
SUMO3	other	0.0436	BACE1,HMGA1,IRS1,MMP14
beraprost	chemical drug	0.0441	CCL2,COL1A1
PP2A	complex	0.0441	LYN,PTGS2
Pde	group	0.0441	FOS,PTGS1
C8	complex	0.0441	CFLAR,SELE
Integrin	complex	0.0441	FOS,MMP14
ORMDL3	other	0.0441	IL8,MMP9
FUT8	enzyme	0.0441	IGHM,IGLL1/IGLL5
IL10RB	transmembrane receptor	0.0441	IL8,SAA1
MXD1	transcription regulator	0.0441	RBL2,TERT
MYF5	transcription regulator	0.0441	CKM,PDGFA
CBS	enzyme	0.0441	CCL2,UNG
AGRP	other	0.0441	FOS,PSMA4
PIAS2	transcription regulator	0.0441	FOS,LDLR
Ccl6	cytokine	0.0441	CTSK,MMP9
CD70	cytokine	0.0441	CR2,SELL
MAPK10	kinase	0.0441	FOS,PTGS2
IFT57	other	0.0441	CASP10,PTCH1
C9	other	0.0441	CFLAR,SELE
HSPG2	enzyme	0.0441	ACAN,COL2A1
LTB4R	G-protein coupled receptor	0.0441	ALOX5,MMP9
LAMA2	other	0.0441	CSK,MMP9
CBX3	transcription regulator	0.0441	CKM,RSL1D1
TFF3	other	0.0441	CTSK,FOS
C7	other	0.0441	CFLAR,SELE
LILRB1	transmembrane receptor	0.0441	IL8,MMP9
nedocromil sodium	chemical drug	0.0441	ANGPT2,MMP9
N-(3-oxododecanoyl)-homoserine lactone	chemical reagent	0.0441	IL8,PTGS2
cytochalasin B	chemical toxicant	0.0441	MMP9,SELPLG
gallic acid	chemical - endogenous non-mammalian	0.0441	IL8,MMP9
biochanin A	chemical toxicant	0.0441	ACP5,IL8
scopolamine	chemical drug	0.0441	FOS,MMP9
L-N6-(1-iminoethyl)-lysine	chemical reagent	0.0441	IRS1,PTGS2
pregna-4,17-diene-3,16-dione	chemical - endogenous non-mammalian	0.0445	CFLAR,MMP9,PTGS2
ELF3	transcription regulator	0.0445	COL2A1,ELF3,TIMP3
MAT1A	enzyme	0.0445	GAMT,LTA4H,SAA1
MAP3K3	kinase	0.0445	ADSSL1,FOS,IL8
NTF3	growth factor	0.0445	ETV1,FOS,TRPV1
SPRY2	other	0.0445	ETV1,ETV4,FOS
SFTPD	other	0.0445	CCL2,MMP9,SFTPD
gefitinib	chemical drug	0.0445	CCL2,CFLAR,IL8
vinblastine	chemical drug	0.0445	CD40,FOS,PTGS2
IKBKG	kinase	0.0447	CCRN4L,CEBPD,FOS,IL8,LIFR,MYH6,RELB,SFRP1,TNFAIP3
IL7	cytokine	0.0447	CCL2,COL1A1,CXCL1,CXCR4,DPP4,IGHM,KLF2,SELL,SOCS1
STAT5a/b	group	0.0448	FCER1G,FOS,IRF1,PTGS2,SOCS1
PARP1	enzyme	0.0455	CXCL1,FOS,PTGS2,SH3BP2,SOCS1,TIMP2
quercetin	chemical drug	0.0461	CCL2,IL8,LDLR,MMP9,PLD1,PTGS2,SELE,TNFRSF11A
mir-21	microRNA	0.0464	AIF1,CCL2,CXCL1,EGR2,IGHM,IRF1,MSH2,TERT,TGM1,TIMP3
phorbol esters	chemical - other	0.0466	FOS,IL8,ITGAD,MMP9,PDGFA,PTGS2,TGM1
LEPR	transmembrane receptor	0.0473	BTG1,COL1A1,FOS,GK,LDLR,MMP14,MMP19,SOCS2,STK17B,TIMP3,TRPV1
CYLD	transcription regulator	0.0476	CD40,CR2,FCER1G,RELB
SRC (family)	group	0.0476	CCL2,KLF2,PTGS2,TJP1
FSH	complex	0.0476	ACP5,AMH,CFLAR,CLEC11A,CXCR4,FOS,FOSB,FOSL2,GEM,GK,KITLG,LDLR,MAPK6,MAPRE2,PPFIA4,PTGS2,TFPI2,THBS1,TIMP2,TNFAIP3,ZEB1
HNF4A	transcription regulator	0.0479	AASS,ACLY,ACTR5,AGPAT1,APOM,ARMC6,ASB7,ATAD5,ATP6V0C,BACE1,BRD8,BTG1,CBX5,CCNH,CDCA7L,CEBPD,CEP95,CNFN,CPA2,CRIPT,CSK,CXXC1,DHX35,DIABLO,DNAJA2,E2F4,ELF3,EMG1,EWSR1,EXO1,F7,FABP2,FAIM2,FBXW2,FOSL2,GBE1,GINS2,GSN,GTF2H4,HAL,HNRNPR,HOOK3,ITIH3,KHDRBS1,KIF20A,LDLR,LIN7C,LRRC8C,LTA4H,LTB4R2,MAPK8IP2,MBL2,MCM3,MID1IP1,MOV10,MST1,MYL6,NAT10,NDUFA5,NOD2,NR5A2,PABPN1,PEG10,POLR2A,PPP1R3B,PTPN11,PURG,RABE…
carbon monoxide	chemical - endogenous mammalian	0.048	CCL2,CFLAR,NCF1,NCF2,PTGS2
carbonyl cyanide m-chlorophenyl hydrazone	chemical toxicant	0.048	ERRFI1,GK,IL8,PTGS2,RND3
Rb	group	0.0483	CCL2,CDT1,DNMT1,MCM3,RBL1,TERT
DOCK8	other	0.0483	CD40,IRF1,PTGS2,RBL1,SLCO3A1,SOCS1
TNFSF12	cytokine	0.0483	CCL11,CCL2,IL8,MMP9,NCF4,NFKBIA
fenamic acid	chemical reagent	0.0483	A3galt2,ELF3,MRC1,RCN1,S100A11,SELL
estrogen	chemical drug	0.0489	CCL2,CKB,COL1A1,F7,FOS,IRS1,ITGB1,LDLR,MCM4,PTGS2,RRM2,SFTPD,SSTR1,TERT,UHRF1
8-bromo-cAMP	chemical reagent	0.0491	CD82,CLEC11A,DMRT1,DUSP4,FOS,KITLG,LDLR,MYH6,PTGS2,RRM2,TIMP2
GATA4	transcription regulator	0.0491	ADORA1,AMH,COL1A1,FOS,MEF2C,MYH6,NR5A2
