# Supplementary material for: Gene expression profile during proliferation and differentiation of rainbow trout adipocyte precursor cells
Source: BMC Genomics. 2017 May 4;18:347. doi: 10.1186/s12864-017-3728-0 (PMC5418865; doi:10.1186/s12864-017-3728-0)
Supplement: Supplementary file 3 — Significant biological functions associated with the differentiation phase of adipogenesis determined by IPA software. (XLSX 14 kb) [file 12864_2017_3728_MOESM3_ESM.xlsx]

## Sheet: Sheet1
Analysis Name: Cluster overexpressed day 15 and or day 21j FC3 - 2013-06-26 02:52 PM
Analysis Creation Date: 2013-06-26
Build version: 220217
Content version: 16542223 (Release Date: 2013-05-13)
Analysis settings
View
Reference set: Ingenuity Knowledge Base (Genes + Endogenous Chemicals)
Relationship to include: Direct and Indirect
Includes Endogenous Chemicals
Optional Analyses: My Pathways My List
Filter Summary:
Consider only molecules and/or relationships where
(confidence = High (predicted) OR Experimentally Observed) AND
(tissues/cell lines = Activated helper T cells OR Activated Vd1 Gamma-delta T cells OR Effector memory RA+ cytotoxic T cells OR Skeletal Muscle OR
Cerebellum OR Activated Vd2 Gamma-delta T cells OR Activated CD56dim NK cells OR Other NK cells OR T lymphocytes not otherwise specified OR B
lymphocytes not otherwise specified OR BDCA-1+ dendritic cells OR Hypothalamus OR Plasmacytoid dendritic cells OR Organ Systems not otherwise
specified OR Other Organ Systems OR Dorsal Root Ganglion OR Lung OR Central memory helper T cells OR Prostate Gland OR Effector T cells OR Other B
lymphocytes OR Other Cells OR Mature monocyte-derived dendritic cells OR Placenta OR Cytotoxic T cells OR Tissues and Primary Cells not otherwise
specified OR CD56bright NK cells OR Other Cell Line OR Other Tissues and Primary Cells OR Epidermis OR BDCA-3+ dendritic cells OR Th1 cells OR
Hippocampus OR Large Intestine OR Retina OR Natural T-regulatory cells OR Testis OR Monocytes OR Central memory cytotoxic T cells OR Kidney OR
Other Dendritic cells OR Mammary Gland OR Uterus OR Other Nervous System OR Cerebral Cortex OR Monocyte-derived macrophage OR Naive helper T
cells OR Amygdala OR Th2 cells OR Neutrophils OR Small Intestine OR Effector memory helper T cells OR Substantia Nigra OR Dendritic cells not otherwise
specified OR Bladder OR CD56dim NK cells OR Ovary OR Stomach OR Adipose OR Effector memory cytotoxic T cells OR Macrophages OR NK cells not
otherwise specified OR Pancreas OR Spleen OR Other T lymphocytes OR Heart OR Murine NKT cells OR Memory B cells OR Vd1 Gamma-delta T cells OR
Liver OR Olfactory Bulb OR Immune cells not otherwise specified OR Pituitary Gland OR Immature monocyte-derived dendritic cells OR Activated CD56bright
NK cells OR Salivary Gland OR Vd2 Gamma-delta T cells OR Nervous System not otherwise specified OR Cells not otherwise specified OR Thymus OR
Other Immune cells OR Naive B cells) AND
(data sources = BIND OR BIOGRID OR ClinicalTrials.gov OR Cognia OR DIP OR Gene Ontology (GO) OR GVK Biosciences OR HumanCyc OR Ingenuity
Expert Findings OR Ingenuity ExpertAssist Findings OR INTACT OR Interactome studies OR MINT OR MIPS OR Mouse Genome Database (MGD) OR
Obesity Gene Map Database)
Top Networks
ID Associated Network Functions	Score
1 Cellular Development, Cellular Compromise, Connective Tissue Development and Function	35
2 Carbohydrate Metabolism, Small Molecule Biochemistry, Post-Translational Modification	34
3 Amino Acid Metabolism, Post-Translational Modification, Small Molecule Biochemistry	34
4 Cellular Movement, Cancer, Hematological Disease	34
5 Cardiovascular Disease, Hereditary Disorder, Metabolic Disease	32
Top Bio Functions
Diseases and Disorders
Name	p-value	# Molecules
Cancer	1,32E-14 - 1,19E-03	442
Gastrointestinal Disease	1,32E-14 - 1,18E-03	199
Cardiovascular Disease	1,14E-09 - 1,11E-03	131
Neurological Disease	8,27E-09 - 1,15E-03	200
Inflammatory Response	2,48E-07 - 8,56E-04	125
Molecular and Cellular Functions
Name	p-value	# Molecules
Cellular Growth and Proliferation	1,28E-11 - 1,07E-03	253
Cellular Movement	3,09E-11 - 1,02E-03	174
Molecular Transport	8,05E-11 - 1,15E-03	203
Carbohydrate Metabolism	1,33E-10 - 1,15E-03	128
Cell Morphology	1,87E-10 - 1,15E-03	207
Physiological System Development and Function
Name	p-value	# Molecules
Organismal Survival	1,15E-12 - 1,87E-04	213
Cardiovascular System Development and Function	4,38E-12 - 1,15E-03	139
Organismal Development	5,53E-11 - 9,95E-04	202
Digestive System Development and Function	1,29E-09 - 1,15E-03	70
Renal and Urological System Development and Function	1,55E-08 - 1,15E-03	61
Top Canonical Pathways
Name	p-value	Ratio
Glycolysis I	8,81E-13	16/41 (0,39)
TR/RXR Activation	1,15E-07	17/96 (0,177)
Gluconeogenesis I	1,25E-07	12/48 (0,25)
Role of Tissue Factor in Cancer	1,03E-05	16/116 (0,138)
IL-8 Signaling	2,58E-05	21/208 (0,101)
Top Upstream Regulators
Upstream Regulator	p-value of overlap
MYC	9.63e-20
TGFB1	1.01e-17
TP53	1.59e-17
troglitazone	4.86e-16
HIF1A	8.37e-14
Top My Lists
Name	p-value	Ratio
Lipid Metabolism List 130710	1.77e-07	13/62 (0,21)
Cell Growth Prolif selection sans cell lines	3.4e-06	17/129 (0,132)
Cell Death LG 130710	5.18e-05	14/115 (0,122)
Proteom List	0.307	2/35 (0,057)
Top My Pathways
Name	p-value	Ratio
Cell Growth movement Death + Lipid direct 22112010	1.81e-08	26/205 (0,127)
Cell growth + Cell Death + Movement 22112010	9.58e-08	23/181 (0,127)
Cell growth movement & Death direct 490 22112010	9.58e-08	23/181 (0,127)
PPAR_signaling_kegg	1.37e-07	14/69 (0,203)
Cell Growth + Cell Death 490 22112010	1.61e-07	22/170 (0,129)
Top Tox Lists
Name	p-value	Ratio
Hepatic Fibrosis	3.85e-08	18/96 (0,188)
TR/RXR Activation	4.05e-08	17/86 (0,198)
Cardiac Fibrosis	8.06e-08	24/171 (0,14)
Cardiac Hypertrophy	2.11e-05	31/344 (0,09)
LPS/IL-1 Mediated Inhibition of RXR Function	0.000446	22/250 (0,088)
Top Tox Functions
Assays: Clinical Chemistry and Hematology
Name	p-value	# Molecules
Increased Levels of Hematocrit	5,65E-03 - 5,65E-03	10
Increased Levels of Albumin	3,98E-02 - 7,81E-02	2
Increased Levels of Red Blood Cells	4,17E-02 - 4,17E-02	8
Increased Levels of Creatinine	7,38E-02 - 7,38E-02	4
Increased Levels of Bilirubin	7,81E-02 - 4,11E-01	2
Cardiotoxicity
Name	p-value	# Molecules
Cardiac Fibrosis	3,97E-05 - 5,38E-01	24
Cardiac Infarction	6,88E-05 - 3,34E-01	21
Cardiac Hypertrophy	4,97E-04 - 5,19E-01	30
Cardiac Necrosis/Cell Death	1,47E-03 - 3,52E-01	21
Cardiac Pulmonary Embolism	6,13E-03 - 1,62E-02	4
Hepatotoxicity
Name	p-value	# Molecules
Liver Steatosis	3,10E-06 - 1,37E-01	29
Liver Hyperplasia/Hyperproliferation	5,63E-05 - 5,38E-01	50
Liver Cholestasis	1,18E-04 - 3,86E-01	12
Hepatocellular Carcinoma	1,14E-03 - 8,06E-02	34
Liver Necrosis/Cell Death	4,16E-03 - 4,99E-01	22
Nephrotoxicity
Name	p-value	# Molecules
Renal Damage	3,00E-04 - 6,23E-01	17
Renal Tubule Injury	3,00E-04 - 1,32E-01	15
Renal Proliferation	6,01E-04 - 2,16E-01	23
Kidney Failure	1,64E-03 - 4,57E-01	22
Renal Inflammation	3,72E-03 - 6,23E-01	22
