# Supplementary material for: Gene expression profile during proliferation and differentiation of rainbow trout adipocyte precursor cells
Source: BMC Genomics. 2017 May 4;18:347. doi: 10.1186/s12864-017-3728-0 (PMC5418865; doi:10.1186/s12864-017-3728-0)
Supplement: Supplementary file 4 — List of genes from the highlighted biological functions associated with the differentiation phase of adipogenesis determined by IPA software. (XLSX 47 kb) [file 12864_2017_3728_MOESM4_ESM.xlsx]

## Sheet: Proliferation of cells
Proliferation of cells
© 2000-2013 Ingenuity Systems, Inc. All rights reserved.
ID	Genes in dataset	Findings
Zp3	ZP3	-1
ZFP36L2	ZFP36L2	-1
XBP1	XBP1	-4
WNT11	WNT11	-2
Wisp1	WISP1	-6
Vegfa	VEGFA	-213
Uchl1	UCHL1	-5
Ttpa	TTPA	-1
TSPAN3	TSPAN3	-1
Tsc2	TSC2	-24
TRIB1	TRIB1	-2
TPM1	TPM1	-3
Top1mt	TOP1MT	-1
TOB2	TOB2	-1
Tnfrsf10b	TNFRSF10A	-5
TNFAIP6	TNFAIP6	-4
TIMP2	TIMP2	-11
THBS1	THBS1	-28
TGM2	TGM2	-6
TFRC	TFRC	-1
TFAP2A	TFAP2A	-3
TCIRG1	TCIRG1	-8
TAGLN	TAGLN	-1
Tacc1	TACC1	-2
Surf1	SURF1	-1
STMN3	STMN3	-1
Stmn1	STMN1	-6
St5	ST5	-1
Ssbp3	SSBP3	-1
Spdya	SPDYA	-10
Spdef	SPDEF	-1
SPARC	SPARC	-6
SOX9	SOX9	-8
Sox13	SOX13	-1
Slc9a3r1	SLC9A3R1	-3
Slc7a11	SLC7A11	-2
SLC2A1	SLC2A1	-2
Slc25a5	SLC25A5	-1
Slc22a1	SLC22A1	-1
Six2	SIX2	-1
Six1	SIX1	-13
SIGLEC1	SIGLEC1	-2
SERPINH1	SERPINH1	-1
SDR16C5	SDR16C5	-1
Sdc2	SDC2	-5
S100A11	S100A11	-4
ROBO1	ROBO1	-1
Rnd3	RND3	-1
Rhobtb2	RHOBTB2	-5
Rgs5	RGS5	-1
RERG	RERG	-2
Rem2	REM2	-3
REL	REL	-41
RBP1	RBP1	-1
Rasd1	RASD1	-2
RARRES3	RARRES3	-5
PTX3	PTX3	-2
Ptprk	PTPRK	-3
Ptpmt1	PTPMT1	-1
PTP4A3	PTP4A3	-2
PTGS2	PTGS2	-36
PSAP	PSAP	-1
Prox1	PROX1	-9
Prkca	PRKCA	-31
Prkab1	PRKAB1	-1
Ppat	PPAT	-2
POSTN	POSTN	-6
POR	POR	-2
PMP22	PMP22	-3
PLIN2	PLIN2	-1
PLEKHA2	PLEKHA2	-2
PITPNA	PITPNA	-1
PIK3R3	PIK3R3	-1
Pik3r2	PIK3R2	-8
PIK3R1	PIK3R1	-39
PGK1	PGK1	-2
Pdk1	PDK1	-1
PDGFC	PDGFC	-5
Pde3a	PDE3A	-3
Pdcd4	PDCD4	-2
Pak1	PAK1	-8
P4ha2	P4HA2	-1
NUCB2	NUCB2	-2
NTN3	NTN3	-1
NR0B1	NR0B1	-1
Nqo1	NQO1	-2
NDRG1	NDRG1	-1
Ncf2	NCF2	-1
c3	NAD+	-6
MYL2	MYL2	-1
MYH10	MYH10	-3
MYCBP	MYCBP	-1
Mttp	MTTP	-2
MTCP1	MTCP1	-1
MMP2	MMP2	-4
MIF	MIF	-25
Mdk	MDK	-8
Mcam	MCAM	-1
MBP	MBP	-14
MAPK10	MAPK10	-1
MAML1	MAML1	-3
Ltbp4	LTBP4	-3
Lox	LOX	-9
LIPA	LIPA	-1
LIMS1	LIMS1	-1
LIMA1	LIMA1	-10
Lama4	LAMA4	-1
Krt19	KRT19	-2
KRT17	KRT17	-3
Krt14	KRT14	-3
KRT10	KRT10	-15
Klf15	KLF15	-1
Klf11	KLF11	-2
KEAP1	KEAP1	-1
KCNMA1	KCNMA1	-1
Kcna3	KCNA3	-3
Itgb3	Itgb3	-3
ITGA3	ITGA3	-2
Irx5	IRX5	-2
INHA	INHA	-16
IGFBP7	IGFBP7	-7
IGFBP4	IGFBP4	-9
IFI30	IFI30	-2
IDH2	IDH2	-1
ID2	ID2	-13
Htra1	HTRA1	-1
HTATIP2	HTATIP2	-5
HSP90B1	HSP90B1	-1
HMX2	HMX2	-4
HK1	HK1	-1
HGFAC	HGFAC	-1
HGF	HGF	-159
HEXB	HEXB	-1
HES5	HES5	-2
Hbp1	HBP1	-1
HBEGF	HBEGF	-31
Guca2a	GUCA2A	-1
GRID2	GRID2	-2
GREM1	GREM1	-3
GPX1	GPX1	-4
GPNMB	GPNMB	-1
GPI	GPI	-5
GPC1	GPC1	-6
Gp2	GP2	-1
GLUL	GLUL	-1
Glul	Glul	-1
GLDC	GLDC	-2
GLA	GLA	-1
Gclc	GCLC	-1
Gadd45a	GADD45A	-16
FSCN1	FSCN1	-4
FOXO3	FOXO3	-18
FN1	FN1	-42
Fkbp5	FKBP5	-2
Fhl1	FHL1	-3
FGL2	FGL2	-2
FGF7	FGF7	-42
FGF1	FGF1	-53
FBXO2	FBXO2	-3
FBN2	FBN2	-2
FAM5C	FAM5C	-1
FAH	FAH	-2
FABP7	FABP7	-3
Fabp6	FABP6	-1
FABP4	FABP4	-4
FABP3	FABP3	-1
Fabp1	FABP1	-4
F3	F3	-2
F2rl1	F2RL1	-12
F12	F12	-5
Exosc9	EXOSC9	-1
EPHX2	EPHX2	-1
EPB41L3	EPB41L3	-8
EP300	EP300	-7
Enpp2	ENPP2	-3
ENO1	ENO1	-1
Emilin1	EMILIN1	-2
EIF4EBP2	EIF4EBP2	-1
Egr3	EGR3	-7
DNER	DNER	-1
DKK3	DKK3	-4
DGKZ	DGKZ	-1
DEGS1	DEGS1	-1
DDX5	DDX5	-2
Dcx	DCX	-4
DCN	DCN	-16
DCHS1	DCHS1	-1
Dcbld2	DCBLD2	-1
DBN1	DBN1	-1
DBI	DBI	-1
CYSLTR2	CYSLTR2	-2
CYP1B1	CYP1B1	-2
CYBB	CYBB	-2
CXCR4	CXCR4	-13
CXCL14	CXCL14	-2
CRIP3	CRIP3	-1
CRIP2	CRIP2	-1
Crip1	CRIP1	-1
COMT	COMT	-1
Col4a1	COL4A1	-3
Col18a1	COL18A1	-20
CLDN15	CLDN15	-1
CHRNA7	CHRNA7	-1
CGREF1	CGREF1	-2
CFTR	CFTR	-1
Cebpa	CEBPA	-21
CDKN2B	CDKN2B	-16
Cdkn1c	CDKN1C	-16
CDKN1B	CDKN1B	-146
CDKN1A	CDKN1A	-155
CD9	CD9	-8
CD248	CD248	-1
Cd247	CD247	-19
CCR5	CCR5	-5
CCNG1	CCNG1	-2
CBX7	CBX7	-4
Cbr1	CBR1	-4
CAST	CAST	-3
Casp8	CASP8	-19
CASK	CASK	-1
CAPRIN2	CAPRIN2	-3
CAPNS1	CAPNS1	-4
Bcl6b	BCL6B	-1
BCL2L1	BCL2L1	-21
Bcat1	BCAT1	-1
B4GALT1	B4GALT1	-4
ATP6V0E2	ATP6V0E2	-1
Atp6v0a2	ATP6V0A2	-1
ATP5F1	ATP5F1	-1
ATMIN	ATMIN	-1
Atf5	ATF5	-6
Atf4	ATF4	-3
ATF3	ATF3	-8
ATF2	ATF2	-9
Apoh	APOH	-1
ANXA2	ANXA2	-4
ANXA1	ANXA1	-7
ANGPTL4	ANGPTL4	-1
ANGPT2	ANGPT2	-12
ANGPT1	ANGPT1	-4
Akt3	AKT3	-3
AKR1B1	AKR1B1	-16
AGRN	AGRN	-1
Aes	AES	-2
AEBP1	AEBP1	-2
Adamts2	ADAMTS2	-1
Acsl6	ACSL6	-1
Abl2	ABL2	-1
ABCC5	ABCC5	-7
ABCC2	ABCC2	-1

## Sheet: Proliferation connective tissue
Proliferation connective tissue cell
Â© 2000-2013 Ingenuity Systems, Inc. All rights reserved.
ID	Genes in dataset	Findings
Wisp1	WISP1	-3
Tsc2	TSC2	-2
TPM1	TPM1	-1
Top1mt	TOP1MT	-1
Tnfrsf10b	TNFRSF10A	-1
Tacc1	TACC1	-1
SPARC	SPARC	-1
Slc7a11	SLC7A11	-1
SDR16C5	SDR16C5	-1
S100A11	S100A11	-2
REL	REL	-1
Rasd1	RASD1	-2
Ptprk	PTPRK	-2
PTGS2	PTGS2	-5
Prkca	PRKCA	-4
Ppat	PPAT	-1
POSTN	POSTN	-4
PITPNA	PITPNA	-1
PGK1	PGK1	-1
PDGFC	PDGFC	-2
MMP2	MMP2	-1
MIF	MIF	-7
Lox	LOX	-1
LIMA1	LIMA1	-4
KRT17	KRT17	-2
KRT10	KRT10	-1
KCNMA1	KCNMA1	-1
Itgb3	Itgb3	-2
IGFBP7	IGFBP7	-4
IGFBP4	IGFBP4	-4
IFI30	IFI30	-1
IDH2	IDH2	-1
ID2	ID2	-1
HGF	HGF	-18
HBEGF	HBEGF	-3
GREM1	GREM1	-1
GPI	GPI	-1
Gadd45a	GADD45A	-2
FN1	FN1	-5
FGF7	FGF7	-7
FGF1	FGF1	-12
F2rl1	F2RL1	-1
EP300	EP300	-1
DDX5	DDX5	-2
DCN	DCN	-2
Cebpa	CEBPA	-1
CDKN2B	CDKN2B	-1
Cdkn1c	CDKN1C	-4
CDKN1B	CDKN1B	-15
CDKN1A	CDKN1A	-24
CCNG1	CCNG1	-1
CBX7	CBX7	-1
CASK	CASK	-1
CAPNS1	CAPNS1	-2
BCL2L1	BCL2L1	-1
Atf4	ATF4	-1
ATF3	ATF3	-2
ATF2	ATF2	-1
ANXA2	ANXA2	-1
Akt3	AKT3	-1
AEBP1	AEBP1	-1

## Sheet: Transport of molecules
Transport of molecules
Â© 2000-2013 Ingenuity Systems, Inc. All rights reserved.
ID	Genes in dataset	Findings
Zp3	ZP3	-1
YWHAZ	YWHAZ	-1
Vdac2	VDAC2	-1
Vamp4	VAMP4	-1
Ttpa	TTPA	-2
Tsc2	TSC2	-2
TRIB3	TRIB3	-2
THBS1	THBS1	-1
TFRC	TFRC	-5
TCIRG1	TCIRG1	-1
SYTL4	SYTL4	-2
Surf1	SURF1	-2
Stxbp6	STXBP6	-1
STX1A	STX1A	-11
Stx11	STX11	-1
SORT1	SORT1	-4
SNX4	SNX4	-1
Slc9a3r1	SLC9A3R1	-3
Slc7a11	SLC7A11	-5
Slc6a8	SLC6A8	-12
Slc4a5	SLC4A5	-1
SLC4A4	SLC4A4	-5
SLC35A2	SLC35A2	-6
Slc32a1	SLC32A1	-6
SLC2A3	SLC2A3	-12
SLC2A1	SLC2A1	-38
SLC28A3	SLC28A3	-12
Slc26a4	SLC26A4	-10
Slc25a5	SLC25A5	-2
Slc25a15	SLC25A15	-5
Slc22a1	SLC22A1	-30
SLC1A4	SLC1A4	-10
Six2	SIX2	-1
2005-09-01	2005-09-01	-2
2002-09-01	2002-09-01	-1
SEC61B	SEC61B	-1
Scn8a	SCN8A	-1
Rtn4	RTN4	-1
Rims2	RIMS2	-1
Rhag	RHAG	-3
RBP1	RBP1	-1
Rab7a	RAB7A	-3
Rab3a	RAB3A	-2
RAB27B	RAB27B	-1
RAB11A	RAB11A	-2
PTGS2	PTGS2	-6
PSAP	PSAP	-1
Prkca	PRKCA	-3
Ppp1r1a	PPP1R1A	-1
PLIN2	PLIN2	-3
Pla2g10	PLA2G10	-4
PITPNC1	PITPNC1	-1
PITPNA	PITPNA	-4
PIK3R1	PIK3R1	-6
P2rx1	P2RX1	-6
Nudt4	NUDT4	-1
NUCB2	NUCB2	-3
NPTX1	NPTX1	-1
MYO6	MYO6	-2
Mttp	MTTP	-9
MIF	MIF	-5
MBP	MBP	-1
Map1b	MAP1B	-1
MAL	MAL	-1
Ltbp4	LTBP4	-1
LPHN2	LPHN2	-1
KRT20	KRT20	-1
Kpna2	KPNA2	-4
Klf15	KLF15	-1
Klc1	KLC1	-1
KCNT1	KCNT1	-1
KCNMA1	KCNMA1	-2
Kcnj8	KCNJ8	-4
Kcna3	KCNA3	-2
Hook2	HOOK2	-1
HMX2	HMX2	-1
HK2	HK2	-1
HGF	HGF	-6
Hcn4	HCN4	-3
Hbp1	HBP1	-1
Guca2a	GUCA2A	-1
GRID2	GRID2	-5
GOSR1	GOSR1	-1
GLUL	GLUL	-1
Glra2	GLRA2	-1
FOXO3	FOXO3	-2
FN1	FN1	-3
FLVCR1	FLVCR1	-1
Fhl1	FHL1	-1
FGF7	FGF7	-1
FGF14	FGF14	-1
FGF1	FGF1	-1
FABP7	FABP7	-4
Fabp6	FABP6	-1
FABP4	FABP4	-7
FABP3	FABP3	-14
Fabp1	FABP1	-13
F2rl1	F2RL1	-2
EPHX1	EPHX1	-1
EP300	EP300	-1
Ell2	ELL2	-1
Dtnbp1	Dtnbp1	-1
DPYSL2	DPYSL2	-1
DGAT1	DGAT1	-1
CYP7A1	CYP7A1	-2
CROT	CROT	-5
CRAT	CRAT	-1
Cplx3	CPLX3	-2
Clic4	CLIC4	-3
CISD1	CISD1	-2
CHRNA7	CHRNA7	-9
CFTR	CFTR	-26
CDKN1B	CDKN1B	-1
CDK16	CDK16	-1
CCR5	CCR5	-1
CATSPER1	CATSPER1	-1
CASK	CASK	-1
Cartpt	CARTPT	-7
B4GALT1	B4GALT1	-1
Atp6v1b2	ATP6V1B2	-1
ATF3	ATF3	-1
Arl2	ARL2	-1
Aqp3	AQP3	-8
Apoh	APOH	-2
Apoc1	APOC1	-1
ANXA6	ANXA6	-4
ANXA2	ANXA2	-1
ANXA1	ANXA1	-2
Ank1	ANK1	-1
ANGPT2	ANGPT2	-5
ANGPT1	ANGPT1	-1
Akt3	AKT3	-3
AGAP3	AGAP3	-1
Acsl6	ACSL6	-2
ACSL1	ACSL1	-2
Acads	ACADS	-1
ACADL	ACADL	-1
ABCC5	ABCC5	-20
ABCC2	ABCC2	-54
Abca1	ABCA1	-21

## Sheet: Transport of lipids
Transport of lipids
Â© 2000-2013 Ingenuity Systems, Inc. All rights reserved.
ID	Genes in dataset	Findings
STX1A	STX1A	-1
Slc32a1	SLC32A1	-1
PSAP	PSAP	-1
PLIN2	PLIN2	-1
Pla2g10	PLA2G10	-2
PITPNC1	PITPNC1	-1
PITPNA	PITPNA	-4
Mttp	MTTP	-3
FABP7	FABP7	-4
Fabp6	FABP6	-1
FABP4	FABP4	-6
FABP3	FABP3	-14
Fabp1	FABP1	-11
EPHX1	EPHX1	-1
CYP7A1	CYP7A1	-1
CROT	CROT	-5
CRAT	CRAT	-1
CFTR	CFTR	-1
Apoh	APOH	-2
Apoc1	APOC1	-1
ANXA6	ANXA6	-2
Acsl6	ACSL6	-2
ACSL1	ACSL1	-2
ABCC2	ABCC2	-16
Abca1	ABCA1	-15

## Sheet: Concentration of lipids
Concentration of lipids
Â© 2000-2013 Ingenuity Systems, Inc. All rights reserved.
ID	Genes in dataset	Findings
XBP1	XBP1	-4
Ttpa	TTPA	-1
TRIB1	TRIB1	-1
TGM2	TGM2	-1
Soat2	SOAT2	-16
Slc4a5	SLC4A5	-1
SLC4A4	SLC4A4	-1
RBP1	RBP1	-16
Rab7a	RAB7A	-2
PTGS2	PTGS2	-40
PSAP	PSAP	-14
Prkab1	PRKAB1	-2
POR	POR	-11
PON1	PON1	-7
PLIN2	PLIN2	-3
Pla2g10	PLA2G10	-5
PITPNB	PITPNB	-1
PITPNA	PITPNA	-2
Pip4k2a	PIP4K2A	-2
PIK3R1	PIK3R1	-4
Phex	PHEX	-1
Pde3b	PDE3B	-4
PCK1	PCK1	-8
Pank1	PANK1	-4
NUCB2	NUCB2	-1
NR0B1	NR0B1	-2
Nqo1	NQO1	-5
Mttp	MTTP	-20
MIF	MIF	-1
MBP	MBP	-1
LRAT	LRAT	-25
Lipe	LIPE	-35
LIPA	LIPA	-5
KCNMA1	KCNMA1	-1
INHA	INHA	-4
HPGD	HPGD	-5
HGF	HGF	-15
HEXB	HEXB	-1
Hadh	HADH	-2
GPX1	GPX1	-6
GLA	GLA	-8
FOXO3	FOXO3	-7
FGF7	FGF7	-3
FABP4	FABP4	-10
FABP3	FABP3	-2
Fabp1	FABP1	-11
EPHX2	EPHX2	-13
Enpp2	ENPP2	-3
DKK3	DKK3	-2
DGKZ	DGKZ	-1
DGAT1	DGAT1	-12
DBI	DBI	-4
CYSLTR2	CYSLTR2	-1
CYP7A1	CYP7A1	-8
CYBB	CYBB	-2
CXCL14	CXCL14	-2
COMT	COMT	-4
Col18a1	COL18A1	-1
CIDEC	CIDEC	-2
CFTR	CFTR	-5
Cebpa	CEBPA	-11
CDKN1B	CDKN1B	-6
CDKN1A	CDKN1A	-4
Casp8	CASP8	-1
Cartpt	CARTPT	-4
BSCL2	BSCL2	-8
BCL2L1	BCL2L1	-1
B4GALT1	B4GALT1	-1
ATF3	ATF3	-1
Aqp3	AQP3	-1
Apoc1	APOC1	-48
ANGPTL4	ANGPTL4	-22
ANGPT2	ANGPT2	-1
Amacr	AMACR	-4
Akt3	AKT3	-1
AKR1B1	AKR1B1	-2
AEBP1	AEBP1	-3
ADRB1	ADRB1	-1
ACSL1	ACSL1	-3
ACADL	ACADL	-3
ABCC2	ABCC2	-1
Abca1	ABCA1	-47
AADAC	AADAC	-2

## Sheet: Metabolism of carbohydrates
Metabolism of carbohydrates
Â© 2000-2013 Ingenuity Systems, Inc. All rights reserved.
ID	Genes in dataset	Findings
XBP1	XBP1	-2
Ugp2	UGP2	-3
TSTA3	TSTA3	-3
Tpi1	Tpi1 (includes others)	-1
TPI1	TPI1	-2
TNFAIP6	TNFAIP6	-4
St8sia6	ST8SIA6	-4
SORD	SORD	-2
Slc9a3r1	SLC9A3R1	-1
SLC35A2	SLC35A2	-1
Pygm	PYGM	-5
Pygb	PYGB	-2
HISPPD2A	PPIP5K1	-1
PON1	PON1	-1
Pmm1	PMM1	-1
Pla2g10	PLA2G10	-1
PITPNA	PITPNA	-1
Pip4k2a	PIP4K2A	-6
PIK3R1	PIK3R1	-3
PGM1	PGM1	-2
PGK1	PGK1	-1
Pfkp	PFKP	-2
PFKL	PFKL	-6
Pde3b	PDE3B	-1
PCK1	PCK1	-6
Nqo1	NQO1	-1
Nhlrc1	NHLRC1	-1
NDST2	NDST2	-3
MIF	MIF	-1
MAN2B1	MAN2B1	-3
LRAT	LRAT	-1
Lipe	LIPE	-3
HK2	HK2	-2
HEXB	HEXB	-3
HEXA	HEXA	-1
HBEGF	HBEGF	-1
GYG1	GYG1	-1
GUSB	GUSB	-1
GPI	GPI	-2
Gpd1	GPD1	-1
GPC1	GPC1	-3
GLA	GLA	-1
Gfpt2	GFPT2	-1
Gclc	GCLC	-1
FGF7	FGF7	-2
FABP3	FABP3	-1
Esrrg	ESRRG	-1
Enpp2	ENPP2	-4
DSE	DSE	-3
DCXR	DCXR	-4
Dcxr	Dcxr	-2
DCN	DCN	-1
CYTL1	CYTL1	-1
COL11A1	COL11A1	-1
Ckm	CKM	-1
Chst15	CHST15	-1
Cebpa	CEBPA	-1
B4GALT1	B4GALT1	-5
B3GALT2	B3GALT2	-1
ANGPT1	ANGPT1	-1
ALDOC	ALDOC	-2
ALDOB	ALDOB	-2
ALDOA	ALDOA	-2
AKR1B1	AKR1B1	-3
AGL	AGL	-3
ADRB1	ADRB1	-1
ACADM	ACADM	-1

## Sheet: Glycolysis
Glycolysis
Â© 2000-2013 Ingenuity Systems, Inc. All rights reserved.
ID	Genes in dataset	Findings
Tpi1	Tpi1 (includes others)	-1
SLC4A4	SLC4A4	-5
SLC2A1	SLC2A1	-2
Ptpmt1	PTPMT1	-1
PGM1	PGM1	-1
PGK1	PGK1	-3
Pfkp	PFKP	-2
PFKL	PFKL	-3
MIF	MIF	-1
HK2	HK2	-2
HK1	HK1	-1
GLDC	GLDC	-1
GAPDHS	GAPDHS	-3
ENO3	ENO3	-1
ENO2	ENO2	-1
ENO1	ENO1	-1
ALDOB	ALDOB	-2
ALDOA	ALDOA	-1

## Sheet: IL-8 signaling
IL-8 signaling
Â© 2000-2013 Ingenuity Systems, Inc. All rights reserved.
Symbol	Entrez Gene Name	Gene Symbol - rat (Entrez Gene)/Gene symbol -- human (Hugo / HGNC, Entrez Gene)/KEGG	Networks	Location	Type(s)	Biomarker Application(s)	Drug(s)	Entrez Gene ID for Human	Entrez Gene ID for Mouse	Entrez Gene ID for Rat
AKT3	v-akt murine thymoma viral oncogene homolog 3 (protein kinase B, gamma)	Akt3		Cytoplasm	kinase	disease progression,efficacy	enzastaurin	10000	23797	29414
ANGPT1	angiopoietin 1	ANGPT1	14	Extracellular Space	growth factor	disease progression,efficacy,prognosis		284	11600	89807
ANGPT2	angiopoietin 2	ANGPT2	3	Extracellular Space	growth factor	diagnosis,efficacy,prognosis,unspecified application		285	11601	89805
BCL2L1	BCL2-like 1	BCL2L1	4	Cytoplasm	other	efficacy,prognosis		598	12048	24888
CYBB	cytochrome b-245, beta polypeptide	CYBB	23	Cytoplasm	enzyme			1536	13058	66021
HBEGF	heparin-binding EGF-like growth factor	HBEGF		Extracellular Space	growth factor	diagnosis,efficacy		1839	15200	25433
Itgb3	integrin, beta 3	Itgb3	19	Plasma Membrane	enzyme					29302
MAPK10	mitogen-activated protein kinase 10	MAPK10		Cytoplasm	kinase			5602	26414	25272
MMP2	matrix metallopeptidase 2 (gelatinase A, 72kDa gelatinase, 72kDa type IV collagenase)	MMP2	14	Extracellular Space	peptidase	diagnosis,disease progression,efficacy,prognosis,response to therapy,unspecified application	marimastat	4313	17390	81686
MYL2	myosin, light chain 2, regulatory, cardiac, slow	MYL2	21	Cytoplasm	other	diagnosis		4633	17906	363925
MYL9	myosin, light chain 9, regulatory	MYL9	21	Cytoplasm	other			10398	98932	296313
NCF2	neutrophil cytosolic factor 2	Ncf2	23	Cytoplasm	enzyme			4688	17970	364018
PDGFC	platelet derived growth factor C	PDGFC	19	Extracellular Space	growth factor			56034	54635	79429
PIK3R1	phosphoinositide-3-kinase, regulatory subunit 1 (alpha)	PIK3R1	3	Cytoplasm	kinase			5295	18708	25513
PIK3R2	phosphoinositide-3-kinase, regulatory subunit 2 (beta)	Pik3r2	9	Cytoplasm	kinase			5296	18709	29741
PIK3R3	phosphoinositide-3-kinase, regulatory subunit 3 (gamma)	PIK3R3	9	Cytoplasm	kinase			8503	18710	60664
PRKCA	protein kinase C, alpha	Prkca	4	Cytoplasm	kinase		L-threo-safingol, ingenol 3-angelate	5578	18750	24680
PTGS2	prostaglandin-endoperoxide synthase 2 (prostaglandin G/H synthase and cyclooxygenase)	PTGS2	16	Cytoplasm	enzyme	diagnosis,disease progression,efficacy,prognosis,unspecified application	acetaminophen/pentazocine, acetaminophen/clemastine/pseudoephedrine, aspirin/butalbital/caffeine, acetaminophen/caffeine/dihydrocodeine, aspirin/hydrocodone, aspirin/oxycodone, acetaminophen/aspirin/caffeine, aspirin/pravastatin, acetaminophen/dexbrompheniramine/pseudoephedrine, aspirin/meprobamate, aspirin/caffeine/propoxyphene, aspirin/butalbital/caffeine/codeine, aspirin/caffeine/dihydrocodein…	5743	19225	29527
RHOF	ras homolog family member F (in filopodia)	RHOF	21	Cytoplasm	enzyme			54509	23912
RND3	Rho family GTPase 3	Rnd3	9	Cytoplasm	enzyme			390	74194	295588
VEGFA	vascular endothelial growth factor A	Vegfa	14	Extracellular Space	growth factor	diagnosis,efficacy,prognosis,response to therapy,safety,unspecified application	dalteparin, bevacizumab, ranibizumab, aflibercept, pegaptanib	7422	22339	83785

## Sheet: PPAR sgnaling
PPAR Signaling
Â© 2000-2013 Ingenuity Systems, Inc. All rights reserved.
Symbol
ACADL
ACADM
ACOX3
ACSL1
ACSL6
ANGPTL4
CYP7A1
DBI
FABP1
FABP3
FABP4
FABP6
FABP7
PCK1

## Sheet: TR-RXR Activation
TR/RXR Activation
Â© 2000-2013 Ingenuity Systems, Inc. All rights reserved.
Symbol
ADRB1
AKT3
COL6A3
CYP7A1
ENO1
EP300
F10
FGA
NRGN
PCK1
PDE3B
PFKP
PIK3R1
PIK3R3
SLC2A1
STRBP
			ADRB1
			AKT3
			COL6A3
			CYP7A1
			ENO1
			EP300
			F10
			FGA
			NRGN
			PCK1
			PDE3B
			PFKP
			PIK3R1
			PIK3R3
			SLC2A1
			STRBP
